# Supplementary material for: Prevalent endosymbiont zonation shapes the depth distributions of scleractinian coral species
Source: R Soc Open Sci. 2015 Feb 11;2(2):140297. doi: 10.1098/rsos.140297 (PMC4448818; doi:10.1098/rsos.140297)
Supplement: Electronic Supplementary Materials 2 - Original data [file rsos140297supp2.xlsx]

## Sheet: data
Sample code	Species	Depth	Collection year	Symbiodinium profile	Study Origin
05m-Aaga-X01	Agaricia agaricites	05m	2004	C3/C3.N2/C3.N3	Bongaerts et al. 2013 - BMC Evol Biol
05m-Aaga-X02	Agaricia agaricites	05m	2004	C3/C3.N2/C3.N3	Bongaerts et al. 2013 - BMC Evol Biol
05m-Aaga-X03	Agaricia agaricites	05m	2007	C3/C3.N2/C3.N3	Bongaerts et al. 2013 - BMC Evol Biol
05m-Aaga-X04	Agaricia agaricites	05m	2007	C3/C3.N2/C3.N3	Bongaerts et al. 2013 - BMC Evol Biol
05m-Aaga-X05	Agaricia agaricites	05m	2007	C3/C3.N2/C3.N3	Bongaerts et al. 2013 - BMC Evol Biol
05m-Aaga-X06	Agaricia agaricites	05m	2007	C3/C3.N2/C3.N3	Bongaerts et al. 2013 - BMC Evol Biol
05m-Aaga-X11	Agaricia agaricites	05m	2007	C3/C3.N2/C3.N3	Bongaerts et al. 2013 - BMC Evol Biol
05m-Aaga-01	Agaricia agaricites	05m	2008	C3/C3.N2/C3.N3	Bongaerts et al. 2013 - BMC Evol Biol
05m-Aaga-02	Agaricia agaricites	05m	2008	C3/C3.N2/C3.N3	Bongaerts et al. 2013 - BMC Evol Biol
05m-Aaga-03	Agaricia agaricites	05m	2008	C3/C3.N2/C3.N3	Bongaerts et al. 2013 - BMC Evol Biol
05m-Aaga-04	Agaricia agaricites	05m	2008	C3/C3.N2/C3.N3	Bongaerts et al. 2013 - BMC Evol Biol
05m-Aaga-05	Agaricia agaricites	05m	2008	C3/C3.N2/C3.N3	Bongaerts et al. 2013 - BMC Evol Biol
05m-Aaga-06	Agaricia agaricites	05m	2008	C3/C3.N2/C3.N3	Bongaerts et al. 2013 - BMC Evol Biol
05m-Aaga-07	Agaricia agaricites	05m	2008	C3/C3.N2/C3.N3	Bongaerts et al. 2013 - BMC Evol Biol
05m-Aaga-08	Agaricia agaricites	05m	2008	C3/C3.N2/C3.N3	Bongaerts et al. 2013 - BMC Evol Biol
05m-Aaga-09	Agaricia agaricites	05m	2008	C3/C3.N2/C3.N3	Bongaerts et al. 2013 - BMC Evol Biol
05m-Aaga-10	Agaricia agaricites	05m	2008	C3/C3.N2/C3.N3	Bongaerts et al. 2013 - BMC Evol Biol
05m-Aaga-X07	Agaricia agaricites	05m	2008	C3/C3.N2/C3.N3	Bongaerts et al. 2013 - BMC Evol Biol
05m-Aaga-X08	Agaricia agaricites	05m	2008	C3/C3.N2/C3.N3	Bongaerts et al. 2013 - BMC Evol Biol
05m-Aaga-X09	Agaricia agaricites	05m	2008	C3/C3.N2/C3.N3	Bongaerts et al. 2013 - BMC Evol Biol
05m-Aaga-X10	Agaricia agaricites	05m	2008	C3/C3.N2/C3.N3	Bongaerts et al. 2013 - BMC Evol Biol
05m-Aaga-11	Agaricia agaricites	05m	2009	C3/C3.N2/C3.N3	Bongaerts et al. 2013 - BMC Evol Biol
05m-Aaga-12	Agaricia agaricites	05m	2009	C3/C3.N2/C3.N3	Bongaerts et al. 2013 - BMC Evol Biol
05m-Aaga-13	Agaricia agaricites	05m	2009	C3/C3.N2/C3.N3	Bongaerts et al. 2013 - BMC Evol Biol
05m-Aaga-14	Agaricia agaricites	05m	2009	C3/C3.N2/C3.N3	Bongaerts et al. 2013 - BMC Evol Biol
05m-Aaga-15	Agaricia agaricites	05m	2009	C3/C3.N2/C3.N3	Bongaerts et al. 2013 - BMC Evol Biol
10m-Aaga-X01	Agaricia agaricites	10m	2007	C3/C3.N2/C3.N3	Bongaerts et al. 2013 - BMC Evol Biol
10m-Aaga-X02	Agaricia agaricites	10m	2007	C3/C3.N2/C3.N3	Bongaerts et al. 2013 - BMC Evol Biol
10m-Aaga-X03	Agaricia agaricites	10m	2007	C3/C3.N2/C3.N3	Bongaerts et al. 2013 - BMC Evol Biol
10m-Aaga-X12	Agaricia agaricites	10m	2007	C3/C3.N2/C3.N3	Bongaerts et al. 2013 - BMC Evol Biol
10m-Aaga-02	Agaricia agaricites	10m	2008	C3/C3.N2/C3.N3	Bongaerts et al. 2013 - BMC Evol Biol
10m-Aaga-03	Agaricia agaricites	10m	2008	C3/C3.N2/C3.N3	Bongaerts et al. 2013 - BMC Evol Biol
10m-Aaga-04	Agaricia agaricites	10m	2008	C3/C3.N2/C3.N3	Bongaerts et al. 2013 - BMC Evol Biol
10m-Aaga-05	Agaricia agaricites	10m	2008	C3/C3.N2/C3.N3	Bongaerts et al. 2013 - BMC Evol Biol
10m-Aaga-06	Agaricia agaricites	10m	2008	C3/C3.N2/C3.N3	Bongaerts et al. 2013 - BMC Evol Biol
10m-Aaga-07	Agaricia agaricites	10m	2008	C3/C3.N2/C3.N3	Bongaerts et al. 2013 - BMC Evol Biol
10m-Aaga-08	Agaricia agaricites	10m	2008	C3/C3.N2/C3.N3	Bongaerts et al. 2013 - BMC Evol Biol
10m-Aaga-09	Agaricia agaricites	10m	2008	C3/C3.N2/C3.N3	Bongaerts et al. 2013 - BMC Evol Biol
10m-Aaga-10	Agaricia agaricites	10m	2008	C3/C3.N2/C3.N3	Bongaerts et al. 2013 - BMC Evol Biol
10m-Aaga-X05	Agaricia agaricites	10m	2008	C3/C3.N2/C3.N3	Bongaerts et al. 2013 - BMC Evol Biol
10m-Aaga-X06	Agaricia agaricites	10m	2008	C3/C3.N2/C3.N3	Bongaerts et al. 2013 - BMC Evol Biol
10m-Aaga-X07	Agaricia agaricites	10m	2008	C3/C3.N2/C3.N3	Bongaerts et al. 2013 - BMC Evol Biol
10m-Aaga-X08	Agaricia agaricites	10m	2008	C3/C3.N2/C3.N3	Bongaerts et al. 2013 - BMC Evol Biol
10m-Aaga-X09	Agaricia agaricites	10m	2008	C3/C3.N2/C3.N3	Bongaerts et al. 2013 - BMC Evol Biol
10m-Aaga-X10	Agaricia agaricites	10m	2008	C3/C3.N2/C3.N3	Bongaerts et al. 2013 - BMC Evol Biol
10m-Aaga-X11	Agaricia agaricites	10m	2008	C3/C3.N2/C3.N3	Bongaerts et al. 2013 - BMC Evol Biol
10m-Aaga-11	Agaricia agaricites	10m	2009	C3/C3.N2/C3.N3	Bongaerts et al. 2013 - BMC Evol Biol
10m-Aaga-12	Agaricia agaricites	10m	2009	C3/C3.N2/C3.N3	Bongaerts et al. 2013 - BMC Evol Biol
10m-Aaga-13	Agaricia agaricites	10m	2009	C3/C3.N2/C3.N3	Bongaerts et al. 2013 - BMC Evol Biol
10m-Aaga-14	Agaricia agaricites	10m	2009	C3/C3.N2/C3.N3	Bongaerts et al. 2013 - BMC Evol Biol
10m-Aaga-15	Agaricia agaricites	10m	2009	C3/C3.N2/C3.N3	Bongaerts et al. 2013 - BMC Evol Biol
25m-Aaga-X01	Agaricia agaricites	25m	2004	C3/C3.N2/C3.N3	Bongaerts et al. 2013 - BMC Evol Biol
25m-Aaga-X02	Agaricia agaricites	25m	2007	C3/C3.N2/C3.N3	Bongaerts et al. 2013 - BMC Evol Biol
25m-Aaga-X03	Agaricia agaricites	25m	2007	C3/C3.N2/C3.N3	Bongaerts et al. 2013 - BMC Evol Biol
25m-Aaga-X04	Agaricia agaricites	25m	2007	C3/C3.N2/C3.N3	Bongaerts et al. 2013 - BMC Evol Biol
25m-Aaga-X05	Agaricia agaricites	25m	2007	C3/C3.N2/C3.N3	Bongaerts et al. 2013 - BMC Evol Biol
25m-Aaga-X11	Agaricia agaricites	25m	2007	C3/C3.N2/C3.N3	Bongaerts et al. 2013 - BMC Evol Biol
25m-Aaga-01	Agaricia agaricites	25m	2008	C3/C3.N2/C3.N3	Bongaerts et al. 2013 - BMC Evol Biol
25m-Aaga-02	Agaricia agaricites	25m	2008	C3/C3.N2/C3.N3	Bongaerts et al. 2013 - BMC Evol Biol
25m-Aaga-03	Agaricia agaricites	25m	2008	C3/C3.N2/C3.N3	Bongaerts et al. 2013 - BMC Evol Biol
25m-Aaga-04	Agaricia agaricites	25m	2008	C3/C3.N2/C3.N3	Bongaerts et al. 2013 - BMC Evol Biol
25m-Aaga-05	Agaricia agaricites	25m	2008	C3/C3.N2/C3.N3	Bongaerts et al. 2013 - BMC Evol Biol
25m-Aaga-06	Agaricia agaricites	25m	2008	C3/C3.N2/C3.N3	Bongaerts et al. 2013 - BMC Evol Biol
25m-Aaga-07	Agaricia agaricites	25m	2008	C3/C3.N2/C3.N3	Bongaerts et al. 2013 - BMC Evol Biol
25m-Aaga-08	Agaricia agaricites	25m	2008	C3/C3.N2/C3.N3	Bongaerts et al. 2013 - BMC Evol Biol
25m-Aaga-09	Agaricia agaricites	25m	2008	C3/C3.N2/C3.N3	Bongaerts et al. 2013 - BMC Evol Biol
25m-Aaga-10	Agaricia agaricites	25m	2008	C3/C3.N2/C3.N3	Bongaerts et al. 2013 - BMC Evol Biol
25m-Aaga-X06	Agaricia agaricites	25m	2008	C3/C3.N2/C3.N3	Bongaerts et al. 2013 - BMC Evol Biol
25m-Aaga-X07	Agaricia agaricites	25m	2008	C3/C3.N2/C3.N3	Bongaerts et al. 2013 - BMC Evol Biol
25m-Aaga-X08	Agaricia agaricites	25m	2008	C3/C3.N2/C3.N3	Bongaerts et al. 2013 - BMC Evol Biol
25m-Aaga-X09	Agaricia agaricites	25m	2008	C3/C3.N2/C3.N3	Bongaerts et al. 2013 - BMC Evol Biol
25m-Aaga-X10	Agaricia agaricites	25m	2008	C3/C3.N2/C3.N3	Bongaerts et al. 2013 - BMC Evol Biol
25m-Aaga-11	Agaricia agaricites	25m	2009	C3/C3.N2/C3.N3	Bongaerts et al. 2013 - BMC Evol Biol
25m-Aaga-12	Agaricia agaricites	25m	2009	C3/C3.N2/C3.N3	Bongaerts et al. 2013 - BMC Evol Biol
25m-Aaga-13	Agaricia agaricites	25m	2009	C3/C3.N2/C3.N3	Bongaerts et al. 2013 - BMC Evol Biol
25m-Aaga-14	Agaricia agaricites	25m	2009	C3/C3.N2/C3.N3	Bongaerts et al. 2013 - BMC Evol Biol
25m-Aaga-15	Agaricia agaricites	25m	2009	C3/C3.N2/C3.N3	Bongaerts et al. 2013 - BMC Evol Biol
25m-Aaga-16	Agaricia agaricites	25m	2009	C3/C3.N2/C3.N3	Bongaerts et al. 2013 - BMC Evol Biol
40m-Aaga-X01	Agaricia agaricites	40m	2007	C3/C3.N2/C3.N3	Bongaerts et al. 2013 - BMC Evol Biol
40m-Aaga-X02	Agaricia agaricites	40m	2007	C3/C3.N2/C3.N3	Bongaerts et al. 2013 - BMC Evol Biol
40m-Aaga-X03	Agaricia agaricites	40m	2007	C3/C3.N2/C3.N3	Bongaerts et al. 2013 - BMC Evol Biol
40m-Aaga-X04	Agaricia agaricites	40m	2007	C3/C3.N2/C3.N3	Bongaerts et al. 2013 - BMC Evol Biol
40m-Aaga-X05	Agaricia agaricites	40m	2007	C3/C3.N2/C3.N3	Bongaerts et al. 2013 - BMC Evol Biol
40m-Aaga-01	Agaricia agaricites	40m	2009	C3/C3.N2/C3.N3	Bongaerts et al. 2013 - BMC Evol Biol
40m-Aaga-02	Agaricia agaricites	40m	2009	C3/C3.N2/C3.N3	Bongaerts et al. 2013 - BMC Evol Biol
40m-Aaga-03	Agaricia agaricites	40m	2009	C3/C3.N2/C3.N3	Bongaerts et al. 2013 - BMC Evol Biol
40m-Aaga-04	Agaricia agaricites	40m	2009	C3/C3.N2/C3.N3	Bongaerts et al. 2013 - BMC Evol Biol
40m-Aaga-05	Agaricia agaricites	40m	2009	C3/C3.N2/C3.N3	Bongaerts et al. 2013 - BMC Evol Biol
40m-Aaga-06	Agaricia agaricites	40m	2009	C3/C3.N2/C3.N3	Bongaerts et al. 2013 - BMC Evol Biol
40m-Aaga-07	Agaricia agaricites	40m	2009	C3/C3.N2/C3.N3	Bongaerts et al. 2013 - BMC Evol Biol
40m-Aaga-08	Agaricia agaricites	40m	2009	C3/C3.N2/C3.N3	Bongaerts et al. 2013 - BMC Evol Biol
40m-Aaga-09	Agaricia agaricites	40m	2009	C3/C3.N2/C3.N3	Bongaerts et al. 2013 - BMC Evol Biol
40m-Aaga-09x	Agaricia agaricites	40m	2009	C3/C3.N2/C3.N3	Bongaerts et al. 2013 - BMC Evol Biol
40m-Aaga-10	Agaricia agaricites	40m	2009	C3/C3.N2/C3.N3	Bongaerts et al. 2013 - BMC Evol Biol
40m-Aaga-10x	Agaricia agaricites	40m	2009	C3/C3.N2/C3.N3	Bongaerts et al. 2013 - BMC Evol Biol
40m-Aaga-11	Agaricia agaricites	40m	2009	C3/C3.N2/C3.N3	Bongaerts et al. 2013 - BMC Evol Biol
40m-Aaga-12	Agaricia agaricites	40m	2009	C3/C3.N2/C3.N3	Bongaerts et al. 2013 - BMC Evol Biol
40m-Aaga-13	Agaricia agaricites	40m	2009	C3/C3.N2/C3.N3	Bongaerts et al. 2013 - BMC Evol Biol
50m-Aaga-01	Agaricia agaricites	50m	2008	C3/C3.N2/C3.N3	Bongaerts et al. 2013 - BMC Evol Biol
50m-Aaga-02	Agaricia agaricites	50m	2008	C3/C3.N2/C3.N3	Bongaerts et al. 2013 - BMC Evol Biol
50m-Aaga-03	Agaricia agaricites	50m	2008	C3/C3.N2/C3.N3	Bongaerts et al. 2013 - BMC Evol Biol
50m-Aaga-04	Agaricia agaricites	50m	2008	C3/C3.N2/C3.N3	Bongaerts et al. 2013 - BMC Evol Biol
50m-Aaga-05	Agaricia agaricites	50m	2008	C3/C3.N2/C3.N3	Bongaerts et al. 2013 - BMC Evol Biol
50m-Aaga-06	Agaricia agaricites	50m	2008	C3/C3.N2/C3.N3	Bongaerts et al. 2013 - BMC Evol Biol
50m-Aaga-07	Agaricia agaricites	50m	2008	C3/C3.N2/C3.N3	Bongaerts et al. 2013 - BMC Evol Biol
50m-Aaga-08	Agaricia agaricites	50m	2008	C3/C3.N2/C3.N3	Bongaerts et al. 2013 - BMC Evol Biol
50m-Aaga-09	Agaricia agaricites	50m	2008	C3/C3.N2/C3.N3	Bongaerts et al. 2013 - BMC Evol Biol
50m-Aaga-10	Agaricia agaricites	50m	2008	C3/C3.N2/C3.N3	Bongaerts et al. 2013 - BMC Evol Biol
50m-Aaga-11	Agaricia agaricites	50m	2008	C3/C3.N2/C3.N3	Bongaerts et al. 2013 - BMC Evol Biol
50m-Aaga-12	Agaricia agaricites	50m	2008	C3/C3.N2/C3.N3	Bongaerts et al. 2013 - BMC Evol Biol
50m-Aaga-13	Agaricia agaricites	50m	2009	C3/C3.N2/C3.N3	Bongaerts et al. 2013 - BMC Evol Biol
50m-Aaga-15	Agaricia agaricites	50m	2009	C3/C3.N2/C3.N3	Bongaerts et al. 2013 - BMC Evol Biol
50m-Aaga-16	Agaricia agaricites	50m	2009	C3/C3.N2/C3.N3	Bongaerts et al. 2013 - BMC Evol Biol
50m-Agra-01	Agaricia grahamae	50m	2008	C3/C11/C11.N4/C3.N5	Bongaerts et al. 2013 - BMC Evol Biol
50m-Agra-02	Agaricia grahamae	50m	2008	C3/C11/C11.N4/C3.N5	Bongaerts et al. 2013 - BMC Evol Biol
50m-Agra-03	Agaricia grahamae	50m	2008	C3/C11/C11.N4/C3.N5	Bongaerts et al. 2013 - BMC Evol Biol
50m-Agra-04	Agaricia grahamae	50m	2008	C3/C11/C11.N4/C3.N5	Bongaerts et al. 2013 - BMC Evol Biol
50m-Agra-05	Agaricia grahamae	50m	2008	C3/C11/C11.N4/C3.N5	Bongaerts et al. 2013 - BMC Evol Biol
50m-Agra-06	Agaricia grahamae	50m	2008	C3/C11/C11.N4/C3.N5	Bongaerts et al. 2013 - BMC Evol Biol
50m-Agra-07	Agaricia grahamae	50m	2008	C3/C11/C11.N4/C3.N5	Bongaerts et al. 2013 - BMC Evol Biol
50m-Agra-08	Agaricia grahamae	50m	2008	C3/C11/C11.N4/C3.N5	Bongaerts et al. 2013 - BMC Evol Biol
50m-Agra-11	Agaricia grahamae	50m	2009	C3/C11/C11.N4/C3.N5	Bongaerts et al. 2013 - BMC Evol Biol
50m-Agra-12	Agaricia grahamae	50m	2009	C3/C11/C11.N4/C3.N5	Bongaerts et al. 2013 - BMC Evol Biol
50m-Agra-Y1	Agaricia grahamae	50m	2009	C3/C11/C11.N4/C3.N5	Bongaerts et al. 2013 - BMC Evol Biol
50m-Agra-DC5347	Agaricia grahamae	50m	2013	C3/C11/C11.N4/C3.N5	Bongaerts et al. 2013 - BMC Evol Biol
50m-Agra-DC5348	Agaricia grahamae	50m	2013	C3/C11/C11.N4/C3.N5	Bongaerts et al. 2013 - BMC Evol Biol
50m-Agra-DC5352	Agaricia grahamae	50m	2013	C3/C11/C11.N4/C3.N5	Bongaerts et al. 2013 - BMC Evol Biol
50m-Agra-DC5353	Agaricia grahamae	50m	2013	C3/C11/C11.N4/C3.N5	Bongaerts et al. 2013 - BMC Evol Biol
50m-Agra-DC5354	Agaricia grahamae	50m	2013	C3/C11/C11.N4/C3.N5	Bongaerts et al. 2013 - BMC Evol Biol
50m-Agra-DC5355	Agaricia grahamae	50m	2013	C3/C11/C11.N4/C3.N5	Bongaerts et al. 2013 - BMC Evol Biol
50m-Agra-DC5416	Agaricia grahamae	50m	2013	C3/C11/C11.N4/C3.N5	Bongaerts et al. 2013 - BMC Evol Biol
50m-Agra-DC5417	Agaricia grahamae	50m	2013	C3/C11/C11.N4/C3.N5	Bongaerts et al. 2013 - BMC Evol Biol
50m-Agra-DC5418	Agaricia grahamae	50m	2013	C3/C11/C11.N4/C3.N5	Bongaerts et al. 2013 - BMC Evol Biol
60m-Agra-01	Agaricia grahamae	60m	2009	C3/C11/C11.N4/C3.N5	Bongaerts et al. 2013 - BMC Evol Biol
60m-Agra-02	Agaricia grahamae	60m	2009	C3/C11/C11.N4/C3.N5	Bongaerts et al. 2013 - BMC Evol Biol
60m-Agra-05	Agaricia grahamae	60m	2009	C3/C11/C11.N4/C3.N5	Bongaerts et al. 2013 - BMC Evol Biol
60m-Agra-06	Agaricia grahamae	60m	2009	C3/C11/C11.N4/C3.N5	Bongaerts et al. 2013 - BMC Evol Biol
60m-Agra-07	Agaricia grahamae	60m	2009	C3/C11/C11.N4/C3.N5	Bongaerts et al. 2013 - BMC Evol Biol
60m-Agra-08	Agaricia grahamae	60m	2009	C3/C11/C11.N4/C3.N5	Bongaerts et al. 2013 - BMC Evol Biol
60m-Agra-09	Agaricia grahamae	60m	2009	C3/C11/C11.N4/C3.N5	Bongaerts et al. 2013 - BMC Evol Biol
60m-Agra-10	Agaricia grahamae	60m	2009	C3/C11/C11.N4/C3.N5	Bongaerts et al. 2013 - BMC Evol Biol
60m-Agra-11	Agaricia grahamae	60m	2009	C3/C11/C11.N4/C3.N5	Bongaerts et al. 2013 - BMC Evol Biol
60m-Agra-DC5880	Agaricia grahamae	60m	2013	C3/C11/C11.N4/C3.N5	Bongaerts et al. 2013 - BMC Evol Biol
60m-Agra-DC5881	Agaricia grahamae	60m	2013	C3/C11/C11.N4/C3.N5	Bongaerts et al. 2013 - BMC Evol Biol
60m-Agra-DC5882	Agaricia grahamae	60m	2013	C3/C11/C11.N4/C3.N5	Bongaerts et al. 2013 - BMC Evol Biol
60m-Agra-DC5883	Agaricia grahamae	60m	2013	C3/C11/C11.N4/C3.N5	Bongaerts et al. 2013 - BMC Evol Biol
60m-Agra-DC5884	Agaricia grahamae	60m	2013	C3/C11/C11.N4/C3.N5	Bongaerts et al. 2013 - BMC Evol Biol
60m-Agra-DC5885	Agaricia grahamae	60m	2013	C3/C11/C11.N4/C3.N5	Bongaerts et al. 2013 - BMC Evol Biol
2m-Ahum-01	Agaricia humilis	02m	2009	C3/C3b/C3b.N1	Bongaerts et al. 2013 - BMC Evol Biol
2m-Ahum-02	Agaricia humilis	02m	2009	C3/C3b/C3b.N1	Bongaerts et al. 2013 - BMC Evol Biol
2m-Ahum-03	Agaricia humilis	02m	2009	C3/C3b/C3b.N1	Bongaerts et al. 2013 - BMC Evol Biol
2m-Ahum-04	Agaricia humilis	02m	2009	C3/C3b/C3b.N1	Bongaerts et al. 2013 - BMC Evol Biol
2m-Ahum-05	Agaricia humilis	02m	2009	C3/C3b/C3b.N1	Bongaerts et al. 2013 - BMC Evol Biol
2m-Ahum-06	Agaricia humilis	02m	2009	C3/C3b/C3b.N1	Bongaerts et al. 2013 - BMC Evol Biol
2m-Ahum-07	Agaricia humilis	02m	2009	C3/C3b/C3b.N1	Bongaerts et al. 2013 - BMC Evol Biol
2m-Ahum-08	Agaricia humilis	02m	2009	C3/C3b/C3b.N1	Bongaerts et al. 2013 - BMC Evol Biol
2m-Ahum-09	Agaricia humilis	02m	2009	C3/C3b/C3b.N1	Bongaerts et al. 2013 - BMC Evol Biol
2m-Ahum-10	Agaricia humilis	02m	2009	C3/C3b/C3b.N1	Bongaerts et al. 2013 - BMC Evol Biol
2m-Ahum-11	Agaricia humilis	02m	2009	C3/C3b/C3b.N1	Bongaerts et al. 2013 - BMC Evol Biol
2m-Ahum-12	Agaricia humilis	02m	2009	C3/C3b/C3b.N1	Bongaerts et al. 2013 - BMC Evol Biol
2m-Ahum-13	Agaricia humilis	02m	2009	C3/C3b/C3b.N1	Bongaerts et al. 2013 - BMC Evol Biol
2m-Ahum-14	Agaricia humilis	02m	2009	C3/C3b/C3b.N1	Bongaerts et al. 2013 - BMC Evol Biol
2m-Ahum-15	Agaricia humilis	02m	2009	C3/C3b/C3b.N1	Bongaerts et al. 2013 - BMC Evol Biol
2m-Ahum-17	Agaricia humilis	02m	2009	C3/C3b/C3b.N1	Bongaerts et al. 2013 - BMC Evol Biol
2m-Ahum-18	Agaricia humilis	02m	2009	C3/C3b/C3b.N1	Bongaerts et al. 2013 - BMC Evol Biol
2m-Ahum-19	Agaricia humilis	02m	2009	C3/C3b/C3b.N1	Bongaerts et al. 2013 - BMC Evol Biol
2m-Ahum-20	Agaricia humilis	02m	2009	C3/C3b/C3b.N1	Bongaerts et al. 2013 - BMC Evol Biol
2m-Ahum-21	Agaricia humilis	02m	2009	C3/C3b/C3b.N1	Bongaerts et al. 2013 - BMC Evol Biol
2m-Ahum-22	Agaricia humilis	02m	2009	C3/C3b/C3b.N1	Bongaerts et al. 2013 - BMC Evol Biol
2m-Ahum-23	Agaricia humilis	02m	2009	C3/C3b/C3b.N1	Bongaerts et al. 2013 - BMC Evol Biol
2m-Ahum-24	Agaricia humilis	02m	2009	C3/C3b/C3b.N1	Bongaerts et al. 2013 - BMC Evol Biol
5m-Ahum-X01	Agaricia humilis	05m	2004	C3/C3b/C3b.N1	Bongaerts et al. 2013 - BMC Evol Biol
5m-Ahum-X03	Agaricia humilis	05m	2004	C3/C3b/C3b.N1	Bongaerts et al. 2013 - BMC Evol Biol
5m-Ahum-X05	Agaricia humilis	05m	2004	C3/C3b/C3b.N1	Bongaerts et al. 2013 - BMC Evol Biol
5m-Ahum-X06	Agaricia humilis	05m	2004	C3/C3b/C3b.N1	Bongaerts et al. 2013 - BMC Evol Biol
5m-Ahum-X07	Agaricia humilis	05m	2004	C3/C3b/C3b.N1	Bongaerts et al. 2013 - BMC Evol Biol
5m-Ahum-X08	Agaricia humilis	05m	2004	C3/C3b/C3b.N1	Bongaerts et al. 2013 - BMC Evol Biol
5m-Ahum-X09	Agaricia humilis	05m	2004	C3/C3b/C3b.N1	Bongaerts et al. 2013 - BMC Evol Biol
5m-Ahum-X10	Agaricia humilis	05m	2008	C3/C3b/C3b.N1	Bongaerts et al. 2013 - BMC Evol Biol
5m-Ahum-X11	Agaricia humilis	05m	2008	C3/C3b/C3b.N1	Bongaerts et al. 2013 - BMC Evol Biol
5m-Ahum-X12	Agaricia humilis	05m	2008	C3/C3b/C3b.N1	Bongaerts et al. 2013 - BMC Evol Biol
5m-Ahum-X13	Agaricia humilis	05m	2008	C3/C3b/C3b.N1	Bongaerts et al. 2013 - BMC Evol Biol
5m-Ahum-X14	Agaricia humilis	05m	2008	C3/C3b/C3b.N1	Bongaerts et al. 2013 - BMC Evol Biol
5m-Ahum-X15	Agaricia humilis	05m	2008	C3/C3b/C3b.N1	Bongaerts et al. 2013 - BMC Evol Biol
5m-Ahum-X16	Agaricia humilis	05m	2008	C3/C3b/C3b.N1	Bongaerts et al. 2013 - BMC Evol Biol
5m-Ahum-X17	Agaricia humilis	05m	2008	C3/C3b/C3b.N1	Bongaerts et al. 2013 - BMC Evol Biol
5m-Ahum-X18	Agaricia humilis	05m	2008	C3/C3b/C3b.N1	Bongaerts et al. 2013 - BMC Evol Biol
5m-Ahum-X19	Agaricia humilis	05m	2008	C3/C3b/C3b.N1	Bongaerts et al. 2013 - BMC Evol Biol
5m-Ahum-X20	Agaricia humilis	05m	2008	C3/C3b/C3b.N1	Bongaerts et al. 2013 - BMC Evol Biol
5m-Ahum-01	Agaricia humilis	05m	2009	C3/C3b/C3b.N1	Bongaerts et al. 2013 - BMC Evol Biol
5m-Ahum-02	Agaricia humilis	05m	2009	C3/C3b/C3b.N1	Bongaerts et al. 2013 - BMC Evol Biol
5m-Ahum-03	Agaricia humilis	05m	2009	C3/C3b/C3b.N1	Bongaerts et al. 2013 - BMC Evol Biol
5m-Ahum-04	Agaricia humilis	05m	2009	C3/C3b/C3b.N1	Bongaerts et al. 2013 - BMC Evol Biol
5m-Ahum-05	Agaricia humilis	05m	2009	C3/C3b/C3b.N1	Bongaerts et al. 2013 - BMC Evol Biol
10m-Ahum-X01	Agaricia humilis	10m	2004	C3/C3b/C3b.N1	Bongaerts et al. 2013 - BMC Evol Biol
10m-Ahum-X02	Agaricia humilis	10m	2004	C3/C3b/C3b.N1	Bongaerts et al. 2013 - BMC Evol Biol
10m-Ahum-X03	Agaricia humilis	10m	2004	C3/C3b/C3b.N1	Bongaerts et al. 2013 - BMC Evol Biol
10m-Ahum-X04	Agaricia humilis	10m	2004	C3/C3b/C3b.N1	Bongaerts et al. 2013 - BMC Evol Biol
10m-Ahum-X05	Agaricia humilis	10m	2004	C3/C3b/C3b.N1	Bongaerts et al. 2013 - BMC Evol Biol
10m-Ahum-X06	Agaricia humilis	10m	2008	C3/C3b/C3b.N1	Bongaerts et al. 2013 - BMC Evol Biol
10m-Ahum-X07	Agaricia humilis	10m	2008	C3/C3b/C3b.N1	Bongaerts et al. 2013 - BMC Evol Biol
10m-Ahum-X08	Agaricia humilis	10m	2008	C3/C3b/C3b.N1	Bongaerts et al. 2013 - BMC Evol Biol
10m-Ahum-X09	Agaricia humilis	10m	2008	C3/C3b/C3b.N1	Bongaerts et al. 2013 - BMC Evol Biol
10m-Ahum-X10	Agaricia humilis	10m	2008	C3/C3b/C3b.N1	Bongaerts et al. 2013 - BMC Evol Biol
10m-Ahum-X11	Agaricia humilis	10m	2008	C3/C3b/C3b.N1	Bongaerts et al. 2013 - BMC Evol Biol
10m-Ahum-X12	Agaricia humilis	10m	2008	C3/C3b/C3b.N1	Bongaerts et al. 2013 - BMC Evol Biol
10m-Ahum-X13	Agaricia humilis	10m	2008	C3/C3b/C3b.N1	Bongaerts et al. 2013 - BMC Evol Biol
10m-Ahum-X14	Agaricia humilis	10m	2008	C3/C3b/C3b.N1	Bongaerts et al. 2013 - BMC Evol Biol
10m-Ahum-X15	Agaricia humilis	10m	2008	C3/C3b/C3b.N1	Bongaerts et al. 2013 - BMC Evol Biol
10m-Ahum-X16	Agaricia humilis	10m	2008	C3/C3b/C3b.N1	Bongaerts et al. 2013 - BMC Evol Biol
10m-Ahum-X17	Agaricia humilis	10m	2008	C3/C3b/C3b.N1	Bongaerts et al. 2013 - BMC Evol Biol
10m-Ahum-X18	Agaricia humilis	10m	2008	C3/C3b/C3b.N1	Bongaerts et al. 2013 - BMC Evol Biol
10m-Ahum-X19	Agaricia humilis	10m	2008	C3/C3b/C3b.N1	Bongaerts et al. 2013 - BMC Evol Biol
10m-Ahum-Y01	Agaricia humilis	10m	2008	C3/C3b/C3b.N1	Bongaerts et al. 2013 - BMC Evol Biol
10m-Ahum-01	Agaricia humilis	10m	2009	C3/C3b/C3b.N1	Bongaerts et al. 2013 - BMC Evol Biol
10m-Ahum-02	Agaricia humilis	10m	2009	C3/C3b/C3b.N1	Bongaerts et al. 2013 - BMC Evol Biol
10m-Ahum-03	Agaricia humilis	10m	2009	C3/C3b/C3b.N1	Bongaerts et al. 2013 - BMC Evol Biol
10m-Ahum-04	Agaricia humilis	10m	2009	C3/C3b/C3b.N1	Bongaerts et al. 2013 - BMC Evol Biol
10m-Ahum-05	Agaricia humilis	10m	2009	C3/C3b/C3b.N1	Bongaerts et al. 2013 - BMC Evol Biol
10m-Alam-X01	Agaricia lamarcki	10m	2004	C3/C11/C11.N4/C3.N5	Bongaerts et al. 2013 - BMC Evol Biol
10m-Alam-X02	Agaricia lamarcki	10m	2004	C3/C3d/C3.N6/C3.N7	Bongaerts et al. 2013 - BMC Evol Biol
10m-Alam-X03	Agaricia lamarcki	10m	2007	C3/C11/C11.N4/C3.N5	Bongaerts et al. 2013 - BMC Evol Biol
10m-Alam-X21	Agaricia lamarcki	10m	2007	C3/C11/C11.N4/C3.N5	Bongaerts et al. 2013 - BMC Evol Biol
10m-Alam-X22	Agaricia lamarcki	10m	2007	C3/C11/C11.N4/C3.N5	Bongaerts et al. 2013 - BMC Evol Biol
10m-Alam-Y01	Agaricia lamarcki	10m	2007	C3/C11/C11.N4/C3.N5	Bongaerts et al. 2013 - BMC Evol Biol
10m-Alam-01	Agaricia lamarcki	10m	2008	C3/C3d/C3.N6/C3.N7	Bongaerts et al. 2013 - BMC Evol Biol
10m-Alam-02	Agaricia lamarcki	10m	2008	C3/C3d/C3.N6/C3.N7	Bongaerts et al. 2013 - BMC Evol Biol
10m-Alam-03	Agaricia lamarcki	10m	2008	C3/C3d/C3.N6/C3.N7	Bongaerts et al. 2013 - BMC Evol Biol
10m-Alam-04	Agaricia lamarcki	10m	2008	C3/C3d/C3.N6/C3.N7	Bongaerts et al. 2013 - BMC Evol Biol
10m-Alam-05	Agaricia lamarcki	10m	2008	C3/C3d/C3.N6/C3.N7	Bongaerts et al. 2013 - BMC Evol Biol
10m-Alam-06	Agaricia lamarcki	10m	2008	C3/C3d/C3.N6/C3.N7	Bongaerts et al. 2013 - BMC Evol Biol
10m-Alam-08	Agaricia lamarcki	10m	2008	C3/C3d/C3.N6/C3.N7	Bongaerts et al. 2013 - BMC Evol Biol
10m-Alam-09	Agaricia lamarcki	10m	2008	C3/C11/C11.N4/C3.N5	Bongaerts et al. 2013 - BMC Evol Biol
10m-Alam-10	Agaricia lamarcki	10m	2008	C3/C3d/C3.N6/C3.N7	Bongaerts et al. 2013 - BMC Evol Biol
10m-Alam-11	Agaricia lamarcki	10m	2008	C3/C11/C11.N4/C3.N5	Bongaerts et al. 2013 - BMC Evol Biol
10m-Alam-12	Agaricia lamarcki	10m	2008	C3/C3d/C3.N6/C3.N7	Bongaerts et al. 2013 - BMC Evol Biol
10m-Alam-13	Agaricia lamarcki	10m	2008	C3/C3d/C3.N6/C3.N7	Bongaerts et al. 2013 - BMC Evol Biol
10m-Alam-14	Agaricia lamarcki	10m	2008	C3/C3d/C3.N6/C3.N7	Bongaerts et al. 2013 - BMC Evol Biol
10m-Alam-X04	Agaricia lamarcki	10m	2008	C3/C11/C11.N4/C3.N5	Bongaerts et al. 2013 - BMC Evol Biol
10m-Alam-X05	Agaricia lamarcki	10m	2008	C3/C11/C11.N4/C3.N5	Bongaerts et al. 2013 - BMC Evol Biol
10m-Alam-X06	Agaricia lamarcki	10m	2008	C3/C11/C11.N4/C3.N5	Bongaerts et al. 2013 - BMC Evol Biol
10m-Alam-X07	Agaricia lamarcki	10m	2008	C3/C3d/C3.N6/C3.N7	Bongaerts et al. 2013 - BMC Evol Biol
10m-Alam-X08	Agaricia lamarcki	10m	2008	C3/C11/C11.N4/C3.N5	Bongaerts et al. 2013 - BMC Evol Biol
10m-Alam-X09	Agaricia lamarcki	10m	2008	C3/C3d/C3.N6/C3.N7	Bongaerts et al. 2013 - BMC Evol Biol
10m-Alam-X10	Agaricia lamarcki	10m	2008	C3/C3d/C3.N6/C3.N7	Bongaerts et al. 2013 - BMC Evol Biol
10m-Alam-X12	Agaricia lamarcki	10m	2008	C3/C3d/C3.N6/C3.N7	Bongaerts et al. 2013 - BMC Evol Biol
10m-Alam-X13	Agaricia lamarcki	10m	2008	C3/C11/C11.N4/C3.N5	Bongaerts et al. 2013 - BMC Evol Biol
10m-Alam-X14	Agaricia lamarcki	10m	2008	C3/C3d/C3.N6/C3.N7	Bongaerts et al. 2013 - BMC Evol Biol
10m-Alam-X15	Agaricia lamarcki	10m	2008	C3/C11/C11.N4/C3.N5	Bongaerts et al. 2013 - BMC Evol Biol
10m-Alam-X16	Agaricia lamarcki	10m	2008	C3/C11/C11.N4/C3.N5	Bongaerts et al. 2013 - BMC Evol Biol
10m-Alam-X17	Agaricia lamarcki	10m	2008	C3/C3d/C3.N6/C3.N7	Bongaerts et al. 2013 - BMC Evol Biol
10m-Alam-X18	Agaricia lamarcki	10m	2008	C3/C3d/C3.N6/C3.N7	Bongaerts et al. 2013 - BMC Evol Biol
10m-Alam-X19	Agaricia lamarcki	10m	2008	C3/C11/C11.N4/C3.N5	Bongaerts et al. 2013 - BMC Evol Biol
10m-Alam-X20	Agaricia lamarcki	10m	2008	C3/C11/C11.N4/C3.N5	Bongaerts et al. 2013 - BMC Evol Biol
10m-Alam-19	Agaricia lamarcki	10m	2009	C3/C11/C11.N4/C3.N5	Bongaerts et al. 2013 - BMC Evol Biol
10m-Alam-20	Agaricia lamarcki	10m	2009	C3/C3d/C3.N6/C3.N7	Bongaerts et al. 2013 - BMC Evol Biol
10m-Alam-21	Agaricia lamarcki	10m	2009	C3/C11/C11.N4/C3.N5	Bongaerts et al. 2013 - BMC Evol Biol
10m-Alam-22	Agaricia lamarcki	10m	2009	C3/C11/C11.N4/C3.N5	Bongaerts et al. 2013 - BMC Evol Biol
10m-Alam-23	Agaricia lamarcki	10m	2009	C3/C3d/C3.N6/C3.N7	Bongaerts et al. 2013 - BMC Evol Biol
25m-Alam-X01	Agaricia lamarcki	25m	2004	C3/C11/C11.N4/C3.N5	Bongaerts et al. 2013 - BMC Evol Biol
25m-Alam-X02	Agaricia lamarcki	25m	2004	C3/C11/C11.N4/C3.N5	Bongaerts et al. 2013 - BMC Evol Biol
25m-Alam-X03	Agaricia lamarcki	25m	2004	C3/C11/C11.N4/C3.N5	Bongaerts et al. 2013 - BMC Evol Biol
25m-Alam-X04	Agaricia lamarcki	25m	2004	C3/C11/C11.N4/C3.N5	Bongaerts et al. 2013 - BMC Evol Biol
25m-Alam-X05	Agaricia lamarcki	25m	2007	C3/C3d/C3.N6/C3.N7	Bongaerts et al. 2013 - BMC Evol Biol
25m-Alam-X08	Agaricia lamarcki	25m	2007	C3/C3d/C3.N6/C3.N7	Bongaerts et al. 2013 - BMC Evol Biol
25m-Alam-X09	Agaricia lamarcki	25m	2007	C3/C11/C11.N4/C3.N5	Bongaerts et al. 2013 - BMC Evol Biol
25m-Alam-X10	Agaricia lamarcki	25m	2007	C3/C11/C11.N4/C3.N5	Bongaerts et al. 2013 - BMC Evol Biol
25m-Alam-X12	Agaricia lamarcki	25m	2007	C3/C11/C11.N4/C3.N5	Bongaerts et al. 2013 - BMC Evol Biol
25m-Alam-X21	Agaricia lamarcki	25m	2007	C3/C11/C11.N4/C3.N5	Bongaerts et al. 2013 - BMC Evol Biol
25m-Alam-X22	Agaricia lamarcki	25m	2007	C3/C11/C11.N4/C3.N5	Bongaerts et al. 2013 - BMC Evol Biol
25m-Alam-X22	Agaricia lamarcki	25m	2007	C3/C3d/C3.N6/C3.N7	Bongaerts et al. 2013 - BMC Evol Biol
25m-Alam-01	Agaricia lamarcki	25m	2008	C3/C11/C11.N4/C3.N5	Bongaerts et al. 2013 - BMC Evol Biol
25m-Alam-02	Agaricia lamarcki	25m	2008	C3/C3d/C3.N6/C3.N7	Bongaerts et al. 2013 - BMC Evol Biol
25m-Alam-03	Agaricia lamarcki	25m	2008	C3/C3d/C3.N6/C3.N7	Bongaerts et al. 2013 - BMC Evol Biol
25m-Alam-05	Agaricia lamarcki	25m	2008	C3/C3d/C3.N6/C3.N7	Bongaerts et al. 2013 - BMC Evol Biol
25m-Alam-08	Agaricia lamarcki	25m	2008	C3/C11/C11.N4/C3.N5	Bongaerts et al. 2013 - BMC Evol Biol
25m-Alam-09	Agaricia lamarcki	25m	2008	C3/C3d/C3.N6/C3.N7	Bongaerts et al. 2013 - BMC Evol Biol
25m-Alam-10	Agaricia lamarcki	25m	2008	C3/C3d/C3.N6/C3.N7	Bongaerts et al. 2013 - BMC Evol Biol
25m-Alam-X13	Agaricia lamarcki	25m	2008	C3/C3d/C3.N6/C3.N7	Bongaerts et al. 2013 - BMC Evol Biol
25m-Alam-X14	Agaricia lamarcki	25m	2008	C3/C3d/C3.N6/C3.N7	Bongaerts et al. 2013 - BMC Evol Biol
25m-Alam-X15	Agaricia lamarcki	25m	2008	C3/C11/C11.N4/C3.N5	Bongaerts et al. 2013 - BMC Evol Biol
25m-Alam-X16	Agaricia lamarcki	25m	2008	C3/C3d/C3.N6/C3.N7	Bongaerts et al. 2013 - BMC Evol Biol
25m-Alam-X17	Agaricia lamarcki	25m	2008	C3/C3d/C3.N6/C3.N7	Bongaerts et al. 2013 - BMC Evol Biol
25m-Alam-X18	Agaricia lamarcki	25m	2008	C3/C11/C11.N4/C3.N5	Bongaerts et al. 2013 - BMC Evol Biol
25m-Alam-X19	Agaricia lamarcki	25m	2008	C3/C11/C11.N4/C3.N5	Bongaerts et al. 2013 - BMC Evol Biol
25m-Alam-X20	Agaricia lamarcki	25m	2008	C3/C11/C11.N4/C3.N5	Bongaerts et al. 2013 - BMC Evol Biol
25m-Alam-11	Agaricia lamarcki	25m	2009	C3/C11/C11.N4/C3.N5	Bongaerts et al. 2013 - BMC Evol Biol
25m-Alam-12	Agaricia lamarcki	25m	2009	C3/C3d/C3.N6/C3.N7	Bongaerts et al. 2013 - BMC Evol Biol
25m-Alam-13	Agaricia lamarcki	25m	2009	C1/C3/C3d/C3.N6/C3.N7	Bongaerts et al. 2013 - BMC Evol Biol
25m-Alam-14	Agaricia lamarcki	25m	2009	C3/C11/C11.N4/C3.N5	Bongaerts et al. 2013 - BMC Evol Biol
25m-Alam-15	Agaricia lamarcki	25m	2009	C1/C3/C3d/C3.N6/C3.N7	Bongaerts et al. 2013 - BMC Evol Biol
40m-Alam-X01	Agaricia lamarcki	40m	2004	C3/C11/C11.N4/C3.N5	Bongaerts et al. 2013 - BMC Evol Biol
40m-Alam-X02	Agaricia lamarcki	40m	2004	C3/C11/C11.N4/C3.N5	Bongaerts et al. 2013 - BMC Evol Biol
40m-Alam-X03	Agaricia lamarcki	40m	2007	C3/C11/C11.N4/C3.N5	Bongaerts et al. 2013 - BMC Evol Biol
40m-Alam-X04	Agaricia lamarcki	40m	2007	C3/C11/C11.N4/C3.N5	Bongaerts et al. 2013 - BMC Evol Biol
40m-Alam-X05	Agaricia lamarcki	40m	2007	C3/C11/C11.N4/C3.N5	Bongaerts et al. 2013 - BMC Evol Biol
40m-Alam-X06	Agaricia lamarcki	40m	2007	C3/C11/C11.N4/C3.N5	Bongaerts et al. 2013 - BMC Evol Biol
40m-Alam-X07	Agaricia lamarcki	40m	2007	C3/C11/C11.N4/C3.N5	Bongaerts et al. 2013 - BMC Evol Biol
40m-Alam-X08	Agaricia lamarcki	40m	2008	C3/C11/C11.N4/C3.N5	Bongaerts et al. 2013 - BMC Evol Biol
40m-Alam-X09	Agaricia lamarcki	40m	2008	C3/C11/C11.N4/C3.N5	Bongaerts et al. 2013 - BMC Evol Biol
40m-Alam-X10	Agaricia lamarcki	40m	2008	C3/C11/C11.N4/C3.N5	Bongaerts et al. 2013 - BMC Evol Biol
40m-Alam-X11	Agaricia lamarcki	40m	2008	C3/C11/C11.N4/C3.N5	Bongaerts et al. 2013 - BMC Evol Biol
40m-Alam-X12	Agaricia lamarcki	40m	2008	C3/C11/C11.N4/C3.N5	Bongaerts et al. 2013 - BMC Evol Biol
40m-Alam-X13	Agaricia lamarcki	40m	2008	C3/C11/C11.N4/C3.N5	Bongaerts et al. 2013 - BMC Evol Biol
40m-Alam-X14	Agaricia lamarcki	40m	2008	C3/C11/C11.N4/C3.N5	Bongaerts et al. 2013 - BMC Evol Biol
40m-Alam-X15	Agaricia lamarcki	40m	2008	C3/C11/C11.N4/C3.N5	Bongaerts et al. 2013 - BMC Evol Biol
40m-Alam-X16	Agaricia lamarcki	40m	2008	C3/C11/C11.N4/C3.N5	Bongaerts et al. 2013 - BMC Evol Biol
40m-Alam-X17	Agaricia lamarcki	40m	2008	C3/C11/C11.N4/C3.N5	Bongaerts et al. 2013 - BMC Evol Biol
40m-Alam-01	Agaricia lamarcki	40m	2009	C3/C11/C11.N4/C3.N5	Bongaerts et al. 2013 - BMC Evol Biol
40m-Alam-02	Agaricia lamarcki	40m	2009	C3/C11/C11.N4/C3.N5	Bongaerts et al. 2013 - BMC Evol Biol
40m-Alam-03	Agaricia lamarcki	40m	2009	C3/C11/C11.N4/C3.N5	Bongaerts et al. 2013 - BMC Evol Biol
40m-Alam-04	Agaricia lamarcki	40m	2009	C3/C11/C11.N4/C3.N5	Bongaerts et al. 2013 - BMC Evol Biol
40m-Alam-05	Agaricia lamarcki	40m	2009	C3/C11/C11.N4/C3.N5	Bongaerts et al. 2013 - BMC Evol Biol
50m-Alam-01	Agaricia lamarcki	50m	2008	C3/C11/C11.N4/C3.N5	Bongaerts et al. 2013 - BMC Evol Biol
50m-Alam-02	Agaricia lamarcki	50m	2008	C3/C11/C11.N4/C3.N5	Bongaerts et al. 2013 - BMC Evol Biol
50m-Alam-03	Agaricia lamarcki	50m	2008	C3/C11/C11.N4/C3.N5	Bongaerts et al. 2013 - BMC Evol Biol
50m-Alam-04	Agaricia lamarcki	50m	2008	C3/C11/C11.N4/C3.N5	Bongaerts et al. 2013 - BMC Evol Biol
50m-Alam-05	Agaricia lamarcki	50m	2008	C3/C11/C11.N4/C3.N5	Bongaerts et al. 2013 - BMC Evol Biol
50m-Alam-06	Agaricia lamarcki	50m	2008	C3/C11/C11.N4/C3.N5	Bongaerts et al. 2013 - BMC Evol Biol
50m-Alam-07	Agaricia lamarcki	50m	2008	C3/C11/C11.N4/C3.N5	Bongaerts et al. 2013 - BMC Evol Biol
50m-Alam-08	Agaricia lamarcki	50m	2008	C3/C11/C11.N4/C3.N5	Bongaerts et al. 2013 - BMC Evol Biol
50m-Alam-09	Agaricia lamarcki	50m	2008	C3/C11/C11.N4/C3.N5	Bongaerts et al. 2013 - BMC Evol Biol
50m-Alam-10	Agaricia lamarcki	50m	2009	C3/C11/C11.N4/C3.N5	Bongaerts et al. 2013 - BMC Evol Biol
50m-Alam-11	Agaricia lamarcki	50m	2009	C3/C11/C11.N4/C3.N5	Bongaerts et al. 2013 - BMC Evol Biol
50m-Alam-DC5462	Agaricia lamarcki	50m	2013	C3/C11/C11.N4/C3.N5	Bongaerts et al. 2013 - BMC Evol Biol
50m-Alam-DC5463	Agaricia lamarcki	50m	2013	C3/C11/C11.N4/C3.N5	Bongaerts et al. 2013 - BMC Evol Biol
50m-Alam-DC5464	Agaricia lamarcki	50m	2013	C3/C11/C11.N4/C3.N5	Bongaerts et al. 2013 - BMC Evol Biol
50m-Alam-DC5465	Agaricia lamarcki	50m	2013	C3/C11/C11.N4/C3.N5	Bongaerts et al. 2013 - BMC Evol Biol
50m-Alam-DC5466	Agaricia lamarcki	50m	2013	C3/C11/C11.N4/C3.N5	Bongaerts et al. 2013 - BMC Evol Biol
50m-Alam-DC5467	Agaricia lamarcki	50m	2013	C3/C11/C11.N4/C3.N5	Bongaerts et al. 2013 - BMC Evol Biol
50m-Alam-DC5468	Agaricia lamarcki	50m	2013	C3/C11/C11.N4/C3.N5	Bongaerts et al. 2013 - BMC Evol Biol
50m-Alam-DC5469	Agaricia lamarcki	50m	2013	C3/C11/C11.N4/C3.N5	Bongaerts et al. 2013 - BMC Evol Biol
05m-Cnat-01	Colpophyllia natans	05m	2008	B19/B19.N21/B19.N27/B19.N28	This study
05m-Cnat-02	Colpophyllia natans	05m	2008	B1	This study
05m-Cnat-04	Colpophyllia natans	05m	2008	C.U16	This study
05m-Cnat-05	Colpophyllia natans	05m	2008	B19/B19.N21/B19.N27/B19.N28	This study
05m-Cnat-06	Colpophyllia natans	05m	2008	B1	This study
05m-Cnat-07	Colpophyllia natans	05m	2008	B1	This study
05m-Cnat-09	Colpophyllia natans	05m	2008	B1	This study
05m-Cnat-11	Colpophyllia natans	05m	2009	B19/B19.N21/B19.N27/B19.N28	This study
05m-Cnat-12	Colpophyllia natans	05m	2009	B1/B1.N29/B.U3	This study
05m-Cnat-13	Colpophyllia natans	05m	2009	B19/B19.N21/B19.N27/B19.N28	This study
05m-Cnat-14	Colpophyllia natans	05m	2009	B19/B19.N21/B19.N27/B19.N28	This study
05m-Cnat-15	Colpophyllia natans	05m	2009	B1/B.U3/C3	This study
05m-Cnat-16	Colpophyllia natans	05m	2009	B19/B19.N21/B19.N27/B19.N28	This study
10m-Cnat-01	Colpophyllia natans	10m	2008	B1/C3	This study
10m-Cnat-02	Colpophyllia natans	10m	2008	B1/C3	This study
10m-Cnat-03	Colpophyllia natans	10m	2008	B1/B.U3/C3	This study
10m-Cnat-04	Colpophyllia natans	10m	2008	B1/C3	This study
10m-Cnat-06	Colpophyllia natans	10m	2008	D1/D1-4	This study
10m-Cnat-08	Colpophyllia natans	10m	2008	B19	This study
10m-Cnat-12	Colpophyllia natans	10m	2009	B19/B19.N21/B19.N27/B19.N28	This study
10m-Cnat-13	Colpophyllia natans	10m	2009	C3	This study
10m-Cnat-14	Colpophyllia natans	10m	2009	B1/B.U3/C3	This study
10m-Cnat-15	Colpophyllia natans	10m	2009	B1/B.U3	This study
10m-Cnat-16	Colpophyllia natans	10m	2009	B1/B1.N29/B.U26/C3	This study
10m-Cnat-17	Colpophyllia natans	10m	2009	B19/B19.N21/B19.N27/B19.N28	This study
10m-Cnat-18	Colpophyllia natans	10m	2009	B19/B19.N21/B19.N27/B19.N28	This study
10m-Cnat-19	Colpophyllia natans	10m	2009	B19/B19.N21/B19.N27/B19.N28	This study
10m-Cnat-20	Colpophyllia natans	10m	2009	B1/B.U3	This study
25m-Cnat-01	Colpophyllia natans	25m	2008	B19/B19.N21/B19.N27/B19.N28/C3	This study
25m-Cnat-02	Colpophyllia natans	25m	2008	B1/B19/B19.N21/B19.N27/B19.N28/C3	This study
25m-Cnat-06	Colpophyllia natans	25m	2008	B1/B1.N29/B1.N30/B.U3/B1.N31/C3	This study
25m-Cnat-07	Colpophyllia natans	25m	2008	C3	This study
25m-Cnat-08	Colpophyllia natans	25m	2008	C3	This study
25m-Cnat-09	Colpophyllia natans	25m	2008	B1/B1.N30/B.U3/C3	This study
25m-Cnat-10	Colpophyllia natans	25m	2008	C3	This study
25m-Cnat-12	Colpophyllia natans	25m	2009	C3	This study
25m-Cnat-13	Colpophyllia natans	25m	2009	C3	This study
25m-Cnat-14	Colpophyllia natans	25m	2009	B19/B19.N21/B19.N27/B19.N28	This study
25m-Cnat-15	Colpophyllia natans	25m	2009	B19/B19.N21/B19.N27/B19.N28	This study
25m-Cnat-16	Colpophyllia natans	25m	2009	C3	This study
25m-Cnat-18	Colpophyllia natans	25m	2009	C3	This study
25m-Cnat-21	Colpophyllia natans	25m	2009	B19/B19.N21/B19.N27/B19.N28	This study
02m-Dlab-01	Diploria labyrinthiformis	02m	2009	B1	This study
02m-Dlab-02	Diploria labyrinthiformis	02m	2009	B1	This study
02m-Dlab-03	Diploria labyrinthiformis	02m	2009	B1	This study
02m-Dlab-04	Diploria labyrinthiformis	02m	2009	B1	This study
02m-Dlab-05	Diploria labyrinthiformis	02m	2009	B1	This study
02m-Dlab-07	Diploria labyrinthiformis	02m	2009	B1	This study
02m-Dlab-08	Diploria labyrinthiformis	02m	2009	B1	This study
02m-Dlab-09	Diploria labyrinthiformis	02m	2009	B1	This study
02m-Dlab-10	Diploria labyrinthiformis	02m	2009	B1	This study
02m-Dlab-11	Diploria labyrinthiformis	02m	2009	B1	This study
02m-Dlab-12	Diploria labyrinthiformis	02m	2009	B1/B1.N23/B1.N24/B1.U14	This study
02m-Dlab-13	Diploria labyrinthiformis	02m	2009	B1	This study
02m-Dlab-14	Diploria labyrinthiformis	02m	2009	B1	This study
02m-Dlab-15	Diploria labyrinthiformis	02m	2009	B1	This study
02m-Dlab-16	Diploria labyrinthiformis	02m	2009	B1	This study
02m-Dlab-17	Diploria labyrinthiformis	02m	2009	B1	This study
02m-Dlab-18	Diploria labyrinthiformis	02m	2009	B1	This study
02m-Dlab-19	Diploria labyrinthiformis	02m	2009	B1	This study
02m-Dlab-20	Diploria labyrinthiformis	02m	2009	B1	This study
02m-Dlab-21	Diploria labyrinthiformis	02m	2009	B1	This study
05m-Dlab-01	Diploria labyrinthiformis	05m	2009	B1	This study
05m-Dlab-02	Diploria labyrinthiformis	05m	2009	B1	This study
05m-Dlab-03	Diploria labyrinthiformis	05m	2009	B1	This study
05m-Dlab-04	Diploria labyrinthiformis	05m	2009	B1	This study
05m-Dlab-05	Diploria labyrinthiformis	05m	2009	B1	This study
05m-Dlab-06	Diploria labyrinthiformis	05m	2009	B1	This study
05m-Dlab-07	Diploria labyrinthiformis	05m	2009	B1	This study
05m-Dlab-08	Diploria labyrinthiformis	05m	2009	B1	This study
05m-Dlab-09	Diploria labyrinthiformis	05m	2009	B1	This study
05m-Dlab-10	Diploria labyrinthiformis	05m	2009	B1	This study
05m-Dlab-11	Diploria labyrinthiformis	05m	2009	B1	This study
05m-Dlab-12	Diploria labyrinthiformis	05m	2009	B1	This study
05m-Dlab-13	Diploria labyrinthiformis	05m	2009	B1	This study
05m-Dlab-14	Diploria labyrinthiformis	05m	2009	B1	This study
05m-Dlab-15	Diploria labyrinthiformis	05m	2009	B1	This study
05m-Dlab-16	Diploria labyrinthiformis	05m	2009	B1	This study
05m-Dlab-17	Diploria labyrinthiformis	05m	2009	B1	This study
05m-Dlab-18	Diploria labyrinthiformis	05m	2009	B1	This study
05m-Dlab-19	Diploria labyrinthiformis	05m	2009	B1	This study
05m-Dlab-20	Diploria labyrinthiformis	05m	2009	B1	This study
10m-Dlab-02	Diploria labyrinthiformis	10m	2009	B1	This study
10m-Dlab-04	Diploria labyrinthiformis	10m	2009	B1	This study
10m-Dlab-05	Diploria labyrinthiformis	10m	2009	C7.N32	This study
10m-Dlab-06	Diploria labyrinthiformis	10m	2009	B1	This study
10m-Dlab-07	Diploria labyrinthiformis	10m	2009	B1	This study
10m-Dlab-08	Diploria labyrinthiformis	10m	2009	B1	This study
10m-Dlab-09	Diploria labyrinthiformis	10m	2009	B1	This study
10m-Dlab-10	Diploria labyrinthiformis	10m	2009	B1	This study
10m-Dlab-13	Diploria labyrinthiformis	10m	2009	B1	This study
10m-Dlab-15	Diploria labyrinthiformis	10m	2009	B1	This study
10m-Dlab-16	Diploria labyrinthiformis	10m	2009	B1	This study
10m-Dlab-17	Diploria labyrinthiformis	10m	2009	B1	This study
10m-Dlab-18	Diploria labyrinthiformis	10m	2009	B1	This study
10m-Dlab-19	Diploria labyrinthiformis	10m	2009	B1	This study
10m-Dlab-20	Diploria labyrinthiformis	10m	2009	B1	This study
10m-Dlab-21	Diploria labyrinthiformis	10m	2009	B1	This study
02m-Dstr-01	Diploria strigosa	02m	2009	B1	This study
02m-Dstr-02	Diploria strigosa	02m	2009	B1	This study
02m-Dstr-03	Diploria strigosa	02m	2009	B1	This study
02m-Dstr-04	Diploria strigosa	02m	2009	B1	This study
02m-Dstr-05	Diploria strigosa	02m	2009	B1	This study
02m-Dstr-06	Diploria strigosa	02m	2009	B1	This study
02m-Dstr-07	Diploria strigosa	02m	2009	B1	This study
02m-Dstr-09	Diploria strigosa	02m	2009	B1	This study
02m-Dstr-10	Diploria strigosa	02m	2009	B1	This study
02m-Dstr-11	Diploria strigosa	02m	2009	B1	This study
02m-Dstr-13	Diploria strigosa	02m	2009	B1	This study
02m-Dstr-14	Diploria strigosa	02m	2009	B1	This study
02m-Dstr-15	Diploria strigosa	02m	2009	B1	This study
02m-Dstr-16	Diploria strigosa	02m	2009	B1	This study
02m-Dstr-17	Diploria strigosa	02m	2009	B1	This study
05m-Dstr-01	Diploria strigosa	05m	2009	B1	This study
05m-Dstr-03	Diploria strigosa	05m	2009	B1	This study
05m-Dstr-04	Diploria strigosa	05m	2009	B1	This study
05m-Dstr-05	Diploria strigosa	05m	2009	B1	This study
05m-Dstr-06	Diploria strigosa	05m	2009	B1	This study
05m-Dstr-08	Diploria strigosa	05m	2009	B1	This study
05m-Dstr-10	Diploria strigosa	05m	2009	B1	This study
05m-Dstr-11	Diploria strigosa	05m	2009	B1	This study
05m-Dstr-12	Diploria strigosa	05m	2009	B1	This study
05m-Dstr-13	Diploria strigosa	05m	2009	B1	This study
05m-Dstr-14	Diploria strigosa	05m	2009	B1	This study
05m-Dstr-15	Diploria strigosa	05m	2009	B1	This study
05m-Dstr-16	Diploria strigosa	05m	2009	B1	This study
05m-Dstr-17	Diploria strigosa	05m	2009	B19.N33	This study
05m-Dstr-18	Diploria strigosa	05m	2009	B1/B19.N33	This study
05m-Dstr-19	Diploria strigosa	05m	2009	B1	This study
05m-Dstr-20	Diploria strigosa	05m	2009	B1	This study
05m-Dstr-21	Diploria strigosa	05m	2009	B1/C3	This study
10m-Dstr-01	Diploria strigosa	10m	2009	B1	This study
10m-Dstr-02	Diploria strigosa	10m	2009	C3	This study
10m-Dstr-04	Diploria strigosa	10m	2009	B1	This study
10m-Dstr-05	Diploria strigosa	10m	2009	B1	This study
10m-Dstr-06	Diploria strigosa	10m	2009	C3	This study
10m-Dstr-07	Diploria strigosa	10m	2009	B1	This study
10m-Dstr-08	Diploria strigosa	10m	2009	B1	This study
10m-Dstr-09	Diploria strigosa	10m	2009	B1	This study
10m-Dstr-11	Diploria strigosa	10m	2009	B1	This study
10m-Dstr-12	Diploria strigosa	10m	2009	B1/C3	This study
10m-Dstr-13	Diploria strigosa	10m	2009	C3	This study
10m-Dstr-14	Diploria strigosa	10m	2009	B1/C3	This study
10m-Dstr-15	Diploria strigosa	10m	2009	B1/B19.N33	This study
10m-Dstr-16	Diploria strigosa	10m	2009	B1	This study
10m-Dstr-17	Diploria strigosa	10m	2009	B1	This study
10m-Dstr-19	Diploria strigosa	10m	2009	B1	This study
10m-Dstr-20	Diploria strigosa	10m	2009	B1	This study
10m-Dstr-21	Diploria strigosa	10m	2009	B1	This study
10m-Dstr-22	Diploria strigosa	10m	2009	B1	This study
10m-Dstr-23	Diploria strigosa	10m	2009	B1	This study
10m-Dstr-24	Diploria strigosa	10m	2009	B1	This study
10m-Dstr-25	Diploria strigosa	10m	2009	B1	This study
10m-Dstr-26	Diploria strigosa	10m	2009	B1	This study
05m-Efas-01	Eusmilia fastigiata	05m	2008	B1	This study
05m-Efas-02	Eusmilia fastigiata	05m	2008	B1	This study
05m-Efas-04	Eusmilia fastigiata	05m	2008	B1	This study
05m-Efas-05	Eusmilia fastigiata	05m	2008	B1	This study
05m-Efas-06	Eusmilia fastigiata	05m	2008	B1	This study
05m-Efas-07	Eusmilia fastigiata	05m	2009	B1	This study
10m-Efas-02	Eusmilia fastigiata	10m	2008	B1	This study
10m-Efas-03	Eusmilia fastigiata	10m	2008	B1	This study
10m-Efas-05	Eusmilia fastigiata	10m	2008	B1	This study
10m-Efas-10	Eusmilia fastigiata	10m	2008	B1	This study
10m-Efas-14	Eusmilia fastigiata	10m	2009	B1	This study
10m-Efas-15	Eusmilia fastigiata	10m	2009	B1	This study
10m-Efas-16	Eusmilia fastigiata	10m	2009	B1	This study
10m-Efas-17	Eusmilia fastigiata	10m	2009	B1	This study
10m-Efas-18	Eusmilia fastigiata	10m	2009	B1	This study
10m-Efas-19	Eusmilia fastigiata	10m	2009	B1	This study
10m-Efas-20	Eusmilia fastigiata	10m	2009	B1	This study
10m-Efas-21	Eusmilia fastigiata	10m	2009	B1	This study
10m-Efas-23	Eusmilia fastigiata	10m	2009	B1	This study
10m-Efas-24	Eusmilia fastigiata	10m	2009	B1	This study
10m-Efas-25	Eusmilia fastigiata	10m	2009	B1	This study
10m-Efas-26	Eusmilia fastigiata	10m	2009	B1	This study
10m-Efas-27	Eusmilia fastigiata	10m	2009	B1	This study
10m-Efas-28	Eusmilia fastigiata	10m	2009	B1	This study
10m-Efas-29	Eusmilia fastigiata	10m	2009	B1	This study
25m-Efas-03	Eusmilia fastigiata	25m	2008	B1	This study
25m-Efas-04	Eusmilia fastigiata	25m	2008	B1	This study
25m-Efas-05	Eusmilia fastigiata	25m	2008	B1	This study
25m-Efas-06	Eusmilia fastigiata	25m	2008	B1	This study
25m-Efas-07	Eusmilia fastigiata	25m	2008	B1	This study
25m-Efas-08	Eusmilia fastigiata	25m	2008	B1	This study
25m-Efas-09	Eusmilia fastigiata	25m	2008	B1	This study
25m-Efas-10	Eusmilia fastigiata	25m	2008	B1	This study
25m-Efas-11	Eusmilia fastigiata	25m	2009	B1	This study
25m-Efas-12	Eusmilia fastigiata	25m	2009	B1	This study
25m-Efas-13	Eusmilia fastigiata	25m	2009	B1	This study
25m-Efas-14	Eusmilia fastigiata	25m	2009	B1	This study
25m-Efas-16	Eusmilia fastigiata	25m	2009	B1	This study
25m-Efas-18	Eusmilia fastigiata	25m	2009	B1	This study
25m-Efas-19	Eusmilia fastigiata	25m	2009	B1	This study
25m-Efas-20	Eusmilia fastigiata	25m	2009	B1	This study
25m-Efas-21	Eusmilia fastigiata	25m	2009	B1	This study
25m-Efas-22	Eusmilia fastigiata	25m	2009	B1	This study
25m-Efas-23	Eusmilia fastigiata	25m	2009	B1	This study
25m-Efas-24	Eusmilia fastigiata	25m	2009	B1	This study
40m-Efas-01	Eusmilia fastigiata	40m	2008	B1	This study
40m-Efas-02	Eusmilia fastigiata	40m	2008	B1	This study
40m-Efas-03	Eusmilia fastigiata	40m	2008	B1	This study
40m-Efas-04	Eusmilia fastigiata	40m	2008	B1	This study
40m-Efas-05	Eusmilia fastigiata	40m	2008	B1	This study
40m-Efas-06	Eusmilia fastigiata	40m	2008	B1	This study
25m-Hcuc-01	Helioceris cucullata	25m	2009	C.N8	This study
25m-Hcuc-02	Helioceris cucullata	25m	2009	C.N8	This study
25m-Hcuc-03	Helioceris cucullata	25m	2009	C.N8	This study
25m-Hcuc-04	Helioceris cucullata	25m	2009	C.N8	This study
25m-Hcuc-05	Helioceris cucullata	25m	2009	C.N8	This study
25m-Hcuc-06	Helioceris cucullata	25m	2009	C.N8	This study
25m-Hcuc-07	Helioceris cucullata	25m	2009	C.N8	This study
25m-Hcuc-08	Helioceris cucullata	25m	2009	C.N8	This study
25m-Hcuc-10	Helioceris cucullata	25m	2009	C.N8	This study
25m-Hcuc-12	Helioceris cucullata	25m	2009	C.N8	This study
40m-Hcuc-05	Helioceris cucullata	40m	2009	C.N8	This study
40m-Hcuc-06	Helioceris cucullata	40m	2009	C.N8	This study
40m-Hcuc-07	Helioceris cucullata	40m	2009	C.N8	This study
40m-Hcuc-08	Helioceris cucullata	40m	2009	C.N8	This study
40m-Hcuc-09	Helioceris cucullata	40m	2009	C.N8	This study
40m-Hcuc-10	Helioceris cucullata	40m	2009	C.N8	This study
Mcarmabi-25m-1-	Madracis carmabi	25m	2004	B7	Frade et al. 2008 - Mol Ecol
Mcarmabi-25m-95-	Madracis carmabi	25m	2004	B7	Frade et al. 2008 - Mol Ecol
Mcarmabi-25m-R12-	Madracis carmabi	25m	2004	B7	Frade et al. 2008 - Mol Ecol
Mcarmabi-25m-R3-	Madracis carmabi	25m	2004	B7	Frade et al. 2008 - Mol Ecol
Mcar-LO-25m-880-2050	Madracis carmabi	25m	2005-2006	B7	Frade et al. 2008 - Limnol Oceanogr
Mcar-LO-25m-881-297	Madracis carmabi	25m	2005-2006	B7	Frade et al. 2008 - Limnol Oceanogr
Mcar-LO-25m-888-744	Madracis carmabi	25m	2005-2006	B7	Frade et al. 2008 - Limnol Oceanogr
Mcar-LO-25m-894-750	Madracis carmabi	25m	2005-2006	B7	Frade et al. 2008 - Limnol Oceanogr
Mcar-LO-25m-922-768	Madracis carmabi	25m	2005-2006	B7	Frade et al. 2008 - Limnol Oceanogr
Mdecactis-5m-267-27	Madracis decactis	05m	2005	B7	Frade et al. 2008 - Mol Ecol
Mdecactis-5m-526-63	Madracis decactis	05m	2005	B7	Frade et al. 2008 - Mol Ecol
Mdecactis-5m-528-372	Madracis decactis	05m	2005	B7	Frade et al. 2008 - Mol Ecol
Mdecactis-5m-530-374	Madracis decactis	05m	2005	B7	Frade et al. 2008 - Mol Ecol
Mdecactis-10m-405-352	Madracis decactis	10m	2005	B7	Frade et al. 2008 - Mol Ecol
Mdecactis-10m-515-390	Madracis decactis	10m	2005	B7	Frade et al. 2008 - Mol Ecol
Mdecactis-10m-522-369	Madracis decactis	10m	2005	B7	Frade et al. 2008 - Mol Ecol
Mdecactis-10m-524-371	Madracis decactis	10m	2005	B7	Frade et al. 2008 - Mol Ecol
Mdecactis-10m-538-376	Madracis decactis	10m	2005	B7	Frade et al. 2008 - Mol Ecol
Mdecactis-10m-540-377	Madracis decactis	10m	2005	B7	Frade et al. 2008 - Mol Ecol
Mdec-LO-10m-890-746	Madracis decactis	10m	2005-2006	B7	Frade et al. 2008 - Limnol Oceanogr
Mdec-LO-10m-891-747	Madracis decactis	10m	2005-2006	B7	Frade et al. 2008 - Limnol Oceanogr
Mdec-LO-10m-892-748	Madracis decactis	10m	2005-2006	B7	Frade et al. 2008 - Limnol Oceanogr
Mdec-LO-10m-896-762	Madracis decactis	10m	2005-2006	B7	Frade et al. 2008 - Limnol Oceanogr
Mdec-LO-10m-897-763	Madracis decactis	10m	2005-2006	B7	Frade et al. 2008 - Limnol Oceanogr
Mdec-LO-10m-898-764	Madracis decactis	10m	2005-2006	B7	Frade et al. 2008 - Limnol Oceanogr
Mdec-LO-10m-899-765	Madracis decactis	10m	2005-2006	B7	Frade et al. 2008 - Limnol Oceanogr
Mdec-LO-10m-900-767	Madracis decactis	10m	2005-2006	B7	Frade et al. 2008 - Limnol Oceanogr
Mdec-LO-10m-904-612	Madracis decactis	10m	2005-2006	B7	Frade et al. 2008 - Limnol Oceanogr
Mdec-LO-10m-905-758	Madracis decactis	10m	2005-2006	B7	Frade et al. 2008 - Limnol Oceanogr
Mdec-LO-10m-923-769	Madracis decactis	10m	2005-2006	B7	Frade et al. 2008 - Limnol Oceanogr
Mdec-LO-10m-924-770	Madracis decactis	10m	2005-2006	B7	Frade et al. 2008 - Limnol Oceanogr
Mdec-LO-10m-925-771	Madracis decactis	10m	2005-2006	B7	Frade et al. 2008 - Limnol Oceanogr
Mdec-LO-10m-926-772	Madracis decactis	10m	2005-2006	B7	Frade et al. 2008 - Limnol Oceanogr
Mdec-LO-10m-927-773	Madracis decactis	10m	2005-2006	B7	Frade et al. 2008 - Limnol Oceanogr
Mdecactis-25m-401-276	Madracis decactis	25m	2005	B7	Frade et al. 2008 - Mol Ecol
Mdecactis-25m-403-351	Madracis decactis	25m	2005	B7	Frade et al. 2008 - Mol Ecol
Mdecactis-25m-520-370	Madracis decactis	25m	2005	B7	Frade et al. 2008 - Mol Ecol
Mdecactis-25m-536-375	Madracis decactis	25m	2005	B7	Frade et al. 2008 - Mol Ecol
Mdecactis-25m-549-368	Madracis decactis	25m	2005	B7	Frade et al. 2008 - Mol Ecol
Mformosa-40m-210-195	Madracis formosa	40m	2005	B7	Frade et al. 2008 - Mol Ecol
Mformosa-40m-221-81	Madracis formosa	40m	2005	B7	Frade et al. 2008 - Mol Ecol
Mformosa-40m-227-134	Madracis formosa	40m	2005	B15	Frade et al. 2008 - Mol Ecol
Mformosa-40m-235-205	Madracis formosa	40m	2005	B7	Frade et al. 2008 - Mol Ecol
Mformosa-40m-415-19	Madracis formosa	40m	2005	B7	Frade et al. 2008 - Mol Ecol
Mformosa-40m-416-358	Madracis formosa	40m	2005	B7	Frade et al. 2008 - Mol Ecol
Mformosa-40m-424-357	Madracis formosa	40m	2005	B7	Frade et al. 2008 - Mol Ecol
Mformosa-40m-425-356	Madracis formosa	40m	2005	B7	Frade et al. 2008 - Mol Ecol
Mformosa-40m-479-284	Madracis formosa	40m	2005	B7/B15	Frade et al. 2008 - Mol Ecol
Mformosa-40m-480-489	Madracis formosa	40m	2005	B7	Frade et al. 2008 - Mol Ecol
Mformosa-40m-506-287	Madracis formosa	40m	2005	B7	Frade et al. 2008 - Mol Ecol
Mformosa-40m-514-288	Madracis formosa	40m	2005	B7	Frade et al. 2008 - Mol Ecol
Mformosa-40m-519-361	Madracis formosa	40m	2005	B7/B15	Frade et al. 2008 - Mol Ecol
40m-Mfor-01	Madracis formosa	40m	2009	B7	This study
40m-Mfor-02	Madracis formosa	40m	2009	B7	This study
40m-Mfor-03	Madracis formosa	40m	2009	B7	This study
40m-Mfor-04	Madracis formosa	40m	2009	B7	This study
40m-Mfor-05	Madracis formosa	40m	2009	B7	This study
40m-Mfor-06	Madracis formosa	40m	2009	B7	This study
40m-Mfor-07	Madracis formosa	40m	2009	B15	This study
40m-Mfor-08	Madracis formosa	40m	2009	B7	This study
40m-Mfor-09	Madracis formosa	40m	2009	B7	This study
40m-Mfor-10	Madracis formosa	40m	2009	B7	This study
40m-Mfor-11	Madracis formosa	40m	2009	B7	This study
40m-Mfor-12	Madracis formosa	40m	2009	B15	This study
40m-Mfor-13	Madracis formosa	40m	2009	B7	This study
Mfor-LO-40m-876-2048	Madracis formosa	40m	2005-2006	B15	Frade et al. 2008 - Limnol Oceanogr
Mfor-LO-40m-877-487	Madracis formosa	40m	2005-2006	B15	Frade et al. 2008 - Limnol Oceanogr
Mfor-LO-40m-879-2049	Madracis formosa	40m	2005-2006	B7	Frade et al. 2008 - Limnol Oceanogr
50m-Mfor-01	Madracis formosa	50m	2008	B15	This study
50m-Mfor-02	Madracis formosa	50m	2008	B7/B15	This study
50m-Mfor-03	Madracis formosa	50m	2008	B7/B15	This study
50m-Mfor-04	Madracis formosa	50m	2008	B15	This study
50m-Mfor-05	Madracis formosa	50m	2008	B7/B15	This study
50m-Mfor-06	Madracis formosa	50m	2008	B15	This study
50m-Mfor-07	Madracis formosa	50m	2008	B15	This study
50m-Mfor-08	Madracis formosa	50m	2008	B15	This study
50m-Mfor-09	Madracis formosa	50m	2008	B15	This study
50m-Mfor-10	Madracis formosa	50m	2008	B7/B15	This study
50m-Mfor-11	Madracis formosa	50m	2008	B7	This study
60m-Mfor-01-TB1	Madracis formosa	60m	2009	B15	This study
60m-Mfor-01-TB2	Madracis formosa	60m	2009	B15	This study
60m-Mfor-DC5945	Madracis formosa	60m	2013	B15	This study
60m-Mfor-DC5946	Madracis formosa	60m	2013	B15	This study
Mfor-LO-60m-951-2053	Madracis formosa	60m	2005-2006	B15	Frade et al. 2008 - Limnol Oceanogr
Mfor-LO-60m-956-2058	Madracis formosa	60m	2005-2006	B15	Frade et al. 2008 - Limnol Oceanogr
Mmirabilis-5m-215-111	Madracis mirabilis	05m	2005	B13	Frade et al. 2008 - Mol Ecol
Mmirabilis-5m-239-85	Madracis mirabilis	05m	2005	B7	Frade et al. 2008 - Mol Ecol
Mmirabilis-5m-253-227	Madracis mirabilis	05m	2005	B13	Frade et al. 2008 - Mol Ecol
Mmirabilis-5m-255-29	Madracis mirabilis	05m	2005	B13	Frade et al. 2008 - Mol Ecol
Mmirabilis-5m-355-112	Madracis mirabilis	05m	2005	B7	Frade et al. 2008 - Mol Ecol
Mmirabilis-5m-361-171	Madracis mirabilis	05m	2005	B13	Frade et al. 2008 - Mol Ecol
Mmirabilis-5m-367-86	Madracis mirabilis	05m	2005	B7/B13	Frade et al. 2008 - Mol Ecol
Mmirabilis-5m-369-169	Madracis mirabilis	05m	2005	B13	Frade et al. 2008 - Mol Ecol
Mmirabilis-5m-371-162	Madracis mirabilis	05m	2005	B13	Frade et al. 2008 - Mol Ecol
05m-Mmir-01	Madracis mirabilis	05m	2009	B13	This study
05m-Mmir-02	Madracis mirabilis	05m	2009	B13	This study
05m-Mmir-03	Madracis mirabilis	05m	2009	B13	This study
05m-Mmir-04	Madracis mirabilis	05m	2009	B13	This study
05m-Mmir-05	Madracis mirabilis	05m	2009	B13	This study
05m-Mmir-06	Madracis mirabilis	05m	2009	B13	This study
05m-Mmir-07	Madracis mirabilis	05m	2009	B13	This study
05m-Mmir-08	Madracis mirabilis	05m	2009	B13	This study
05m-Mmir-09	Madracis mirabilis	05m	2009	B13	This study
05m-Mmir-10	Madracis mirabilis	05m	2009	B13	This study
05m-Mmir-11	Madracis mirabilis	05m	2009	B13	This study
05m-Mmir-12	Madracis mirabilis	05m	2009	B13	This study
05m-Mmir-13	Madracis mirabilis	05m	2009	B13	This study
05m-Mmir-14	Madracis mirabilis	05m	2009	B13	This study
05m-Mmir-15	Madracis mirabilis	05m	2009	B7/B13	This study
05m-Mmir-16	Madracis mirabilis	05m	2009	B13	This study
05m-Mmir-17	Madracis mirabilis	05m	2009	B13	This study
05m-Mmir-18	Madracis mirabilis	05m	2009	B13	This study
05m-Mmir-19	Madracis mirabilis	05m	2009	B13	This study
05m-Mmir-20	Madracis mirabilis	05m	2009	B13	This study
Mmirabilis-10m-211-105	Madracis mirabilis	10m	2005	B13	Frade et al. 2008 - Mol Ecol
Mmirabilis-10m-269-115	Madracis mirabilis	10m	2005	B7	Frade et al. 2008 - Mol Ecol
Mmirabilis-10m-271-116	Madracis mirabilis	10m	2005	B13	Frade et al. 2008 - Mol Ecol
Mmirabilis-10m-273-153	Madracis mirabilis	10m	2005	B13	Frade et al. 2008 - Mol Ecol
Mmirabilis-10m-281-109	Madracis mirabilis	10m	2005	B7/B13	Frade et al. 2008 - Mol Ecol
Mmirabilis-10m-283-150	Madracis mirabilis	10m	2005	B13	Frade et al. 2008 - Mol Ecol
Mmirabilis-10m-285-233	Madracis mirabilis	10m	2005	B13	Frade et al. 2008 - Mol Ecol
Mmirabilis-10m-333-256	Madracis mirabilis	10m	2005	B13	Frade et al. 2008 - Mol Ecol
Mmirabilis-10m-337-255	Madracis mirabilis	10m	2005	B7/B13	Frade et al. 2008 - Mol Ecol
Mmirabilis-10m-349-260	Madracis mirabilis	10m	2005	B13	Frade et al. 2008 - Mol Ecol
Mmirabilis-10m-376-106	Madracis mirabilis	10m	2005	B13	Frade et al. 2008 - Mol Ecol
Mmirabilis-10m-378-107	Madracis mirabilis	10m	2005	B7/B13	Frade et al. 2008 - Mol Ecol
10m-Mmir-01	Madracis mirabilis	10m	2009	B7/B13	This study
10m-Mmir-02	Madracis mirabilis	10m	2009	B13	This study
10m-Mmir-03	Madracis mirabilis	10m	2009	B7/B13	This study
10m-Mmir-04	Madracis mirabilis	10m	2009	B7/B13	This study
10m-Mmir-05	Madracis mirabilis	10m	2009	B13	This study
10m-Mmir-06	Madracis mirabilis	10m	2009	B13	This study
10m-Mmir-07	Madracis mirabilis	10m	2009	B13	This study
10m-Mmir-08	Madracis mirabilis	10m	2009	B13	This study
10m-Mmir-09	Madracis mirabilis	10m	2009	B7	This study
10m-Mmir-10	Madracis mirabilis	10m	2009	B13	This study
10m-Mmir-11	Madracis mirabilis	10m	2009	B13	This study
10m-Mmir-12	Madracis mirabilis	10m	2009	B13	This study
10m-Mmir-13	Madracis mirabilis	10m	2009	B13	This study
10m-Mmir-14	Madracis mirabilis	10m	2009	B7/B13	This study
10m-Mmir-15	Madracis mirabilis	10m	2009	B7/B13	This study
10m-Mmir-16	Madracis mirabilis	10m	2009	B13	This study
10m-Mmir-17	Madracis mirabilis	10m	2009	B7/B13	This study
10m-Mmir-18	Madracis mirabilis	10m	2009	B13	This study
10m-Mmir-19	Madracis mirabilis	10m	2009	B7/B13	This study
10m-Mmir-20	Madracis mirabilis	10m	2009	B13	This study
Mmir-LO-10m-721-735	Madracis mirabilis	10m	2005-2006	B13	Frade et al. 2008 - Limnol Oceanogr
Mmir-LO-10m-743-737	Madracis mirabilis	10m	2005-2006	B13	Frade et al. 2008 - Limnol Oceanogr
Mmir-LO-10m-765-738	Madracis mirabilis	10m	2005-2006	B13	Frade et al. 2008 - Limnol Oceanogr
Mmir-LO-10m-784-739	Madracis mirabilis	10m	2005-2006	B7/B13	Frade et al. 2008 - Limnol Oceanogr
Mmir-LO-10m-800-740	Madracis mirabilis	10m	2005-2006	B13	Frade et al. 2008 - Limnol Oceanogr
Mmir-LO-10m-817-741	Madracis mirabilis	10m	2005-2006	B7/B13	Frade et al. 2008 - Limnol Oceanogr
Mmir-LO-10m-840-742	Madracis mirabilis	10m	2005-2006	B13	Frade et al. 2008 - Limnol Oceanogr
Mmir-LO-10m-858-743	Madracis mirabilis	10m	2005-2006	B13	Frade et al. 2008 - Limnol Oceanogr
Mmirabilis-20m-287-102	Madracis mirabilis	25m	2005	B13	Frade et al. 2008 - Mol Ecol
Mmirabilis-20m-289-175	Madracis mirabilis	25m	2005	B13	Frade et al. 2008 - Mol Ecol
Mmirabilis-20m-291-234	Madracis mirabilis	25m	2005	B7/B13	Frade et al. 2008 - Mol Ecol
Mmirabilis-20m-311-242	Madracis mirabilis	25m	2005	B13	Frade et al. 2008 - Mol Ecol
Mmirabilis-20m-313-241	Madracis mirabilis	25m	2005	B13	Frade et al. 2008 - Mol Ecol
Mmirabilis-20m-315-239	Madracis mirabilis	25m	2005	B7/B13	Frade et al. 2008 - Mol Ecol
Mmirabilis-20m-321-101	Madracis mirabilis	25m	2005	B13	Frade et al. 2008 - Mol Ecol
Mmirabilis-20m-327-495	Madracis mirabilis	25m	2005	B7/B13	Frade et al. 2008 - Mol Ecol
Mmirabilis-20m-335-407	Madracis mirabilis	25m	2005	B7	Frade et al. 2008 - Mol Ecol
Mmirabilis-20m-347-261	Madracis mirabilis	25m	2005	B13	Frade et al. 2008 - Mol Ecol
25m-Mmir-01	Madracis mirabilis	25m	2009	B13	This study
25m-Mmir-02	Madracis mirabilis	25m	2009	B7	This study
25m-Mmir-03	Madracis mirabilis	25m	2009	B7	This study
25m-Mmir-04	Madracis mirabilis	25m	2009	B7	This study
25m-Mmir-05	Madracis mirabilis	25m	2009	B7	This study
Mpharensis-5m-243-224	Madracis pharensis	05m	2005	B7	Frade et al. 2008 - Mol Ecol
Mpharensis-5m-247-58	Madracis pharensis	05m	2005	B7	Frade et al. 2008 - Mol Ecol
Mpharensis-5m-259-136	Madracis pharensis	05m	2005	B7	Frade et al. 2008 - Mol Ecol
Mpharensis-5m-353-42	Madracis pharensis	05m	2005	B7	Frade et al. 2008 - Mol Ecol
Mpharensis-5m-395-278	Madracis pharensis	05m	2005	B7	Frade et al. 2008 - Mol Ecol
Mpharensis-5m-397-277	Madracis pharensis	05m	2005	B7	Frade et al. 2008 - Mol Ecol
Mpharensis-5m-399-280	Madracis pharensis	05m	2005	B7	Frade et al. 2008 - Mol Ecol
Mpharensis-5m-409-279	Madracis pharensis	05m	2005	B7	Frade et al. 2008 - Mol Ecol
Mpharensis-5m-411-272	Madracis pharensis	05m	2005	B7	Frade et al. 2008 - Mol Ecol
Mpharensis-5m-413-282	Madracis pharensis	05m	2005	B7	Frade et al. 2008 - Mol Ecol
Mpharensis-5m-555-275	Madracis pharensis	05m	2005	B7	Frade et al. 2008 - Mol Ecol
05m-Mpha-01	Madracis pharensis	05m	2009	B7	This study
05m-Mpha-03	Madracis pharensis	05m	2009	B7	This study
05m-Mpha-04	Madracis pharensis	05m	2009	B7	This study
05m-Mpha-05	Madracis pharensis	05m	2009	B7	This study
05m-Mpha-06	Madracis pharensis	05m	2009	B7	This study
05m-Mpha-07	Madracis pharensis	05m	2009	B7	This study
05m-Mpha-08	Madracis pharensis	05m	2009	B7	This study
05m-Mpha-09	Madracis pharensis	05m	2009	B7	This study
05m-Mpha-10	Madracis pharensis	05m	2009	B7	This study
05m-Mpha-11	Madracis pharensis	05m	2009	B7	This study
05m-Mpha-12	Madracis pharensis	05m	2009	B7	This study
05m-Mpha-13	Madracis pharensis	05m	2009	B7	This study
05m-Mpha-14	Madracis pharensis	05m	2009	B7	This study
05m-Mpha-15	Madracis pharensis	05m	2009	B7	This study
05m-Mpha-16	Madracis pharensis	05m	2009	B7	This study
05m-Mpha-17	Madracis pharensis	05m	2009	B7	This study
05m-Mpha-18	Madracis pharensis	05m	2009	B7	This study
05m-Mpha-19	Madracis pharensis	05m	2009	B7	This study
Mpharensis-10m-204-94	Madracis pharensis	10m	2005	B7	Frade et al. 2008 - Mol Ecol
Mpharensis-10m-208-197	Madracis pharensis	10m	2005	B7	Frade et al. 2008 - Mol Ecol
Mpharensis-10m-213-132	Madracis pharensis	10m	2005	B7	Frade et al. 2008 - Mol Ecol
Mpharensis-10m-229-35	Madracis pharensis	10m	2005	B7	Frade et al. 2008 - Mol Ecol
Mpharensis-10m-237-203	Madracis pharensis	10m	2005	B7	Frade et al. 2008 - Mol Ecol
Mpharensis-10m-265-36	Madracis pharensis	10m	2005	B7	Frade et al. 2008 - Mol Ecol
Mpharensis-10m-309-249	Madracis pharensis	10m	2005	B7	Frade et al. 2008 - Mol Ecol
Mpharensis-10m-359-266	Madracis pharensis	10m	2005	B7	Frade et al. 2008 - Mol Ecol
Mpharensis-10m-363-267	Madracis pharensis	10m	2005	B7	Frade et al. 2008 - Mol Ecol
Mpharensis-10m-365-268	Madracis pharensis	10m	2005	B7	Frade et al. 2008 - Mol Ecol
Mpharensis-10m-435-269	Madracis pharensis	10m	2005	B7	Frade et al. 2008 - Mol Ecol
Mpharensis-10m-534-270	Madracis pharensis	10m	2005	B7	Frade et al. 2008 - Mol Ecol
Mpharensis-10m-547-271	Madracis pharensis	10m	2005	B7	Frade et al. 2008 - Mol Ecol
Mpharensis-10m-563-366	Madracis pharensis	10m	2005	B7	Frade et al. 2008 - Mol Ecol
Mpharensis-10m-565-367	Madracis pharensis	10m	2005	B7	Frade et al. 2008 - Mol Ecol
10m-Mpha-Ps11	Madracis pharensis	10m	2008	B7	This study
10m-Mpha-Ps17	Madracis pharensis	10m	2008	B15	This study
10m-Mpha-Ps18	Madracis pharensis	10m	2008	B7	This study
10m-Mpha-Ps2	Madracis pharensis	10m	2008	B7	This study
10m-Mpha-Ps21	Madracis pharensis	10m	2008	B7	This study
10m-Mpha-Ps23	Madracis pharensis	10m	2008	B7	This study
10m-Mpha-Ps27	Madracis pharensis	10m	2008	B15	This study
10m-Mpha-Ps28	Madracis pharensis	10m	2008	B15	This study
10m-Mpha-01	Madracis pharensis	10m	2009	B7	This study
10m-Mpha-02	Madracis pharensis	10m	2009	B7	This study
10m-Mpha-03	Madracis pharensis	10m	2009	B7/B15	This study
10m-Mpha-04	Madracis pharensis	10m	2009	B7	This study
10m-Mpha-05	Madracis pharensis	10m	2009	B7	This study
10m-Mpha-06	Madracis pharensis	10m	2009	B7	This study
10m-Mpha-08	Madracis pharensis	10m	2009	B7	This study
10m-Mpha-09	Madracis pharensis	10m	2009	B7	This study
10m-Mpha-10	Madracis pharensis	10m	2009	B7	This study
10m-Mpha-11	Madracis pharensis	10m	2009	B7	This study
10m-Mpha-12	Madracis pharensis	10m	2009	B7	This study
Mpha-LO-10m-611-2013	Madracis pharensis	10m	2005-2006	B7	Frade et al. 2008 - Limnol Oceanogr
Mpha-LO-10m-621-2023	Madracis pharensis	10m	2005-2006	B7	Frade et al. 2008 - Limnol Oceanogr
Mpha-LO-10m-630-2033	Madracis pharensis	10m	2005-2006	B7	Frade et al. 2008 - Limnol Oceanogr
Mpha-LO-10m-631-2034	Madracis pharensis	10m	2005-2006	B7	Frade et al. 2008 - Limnol Oceanogr
Mpha-LO-10m-632-2035	Madracis pharensis	10m	2005-2006	B7	Frade et al. 2008 - Limnol Oceanogr
Mpha-LO-10m-652-602	Madracis pharensis	10m	2005-2006	B7	Frade et al. 2008 - Limnol Oceanogr
Mpha-LO-10m-653-616	Madracis pharensis	10m	2005-2006	B7	Frade et al. 2008 - Limnol Oceanogr
Mpha-LO-10m-661-618	Madracis pharensis	10m	2005-2006	B7	Frade et al. 2008 - Limnol Oceanogr
Mpha-LO-10m-664-604	Madracis pharensis	10m	2005-2006	B7	Frade et al. 2008 - Limnol Oceanogr
Mpha-LO-10m-665-617	Madracis pharensis	10m	2005-2006	B7	Frade et al. 2008 - Limnol Oceanogr
Mpha-LO-10m-667-701	Madracis pharensis	10m	2005-2006	B7	Frade et al. 2008 - Limnol Oceanogr
Mpha-LO-10m-668-704	Madracis pharensis	10m	2005-2006	B7	Frade et al. 2008 - Limnol Oceanogr
Mpha-LO-10m-669-702	Madracis pharensis	10m	2005-2006	B7	Frade et al. 2008 - Limnol Oceanogr
Mpha-LO-10m-687-621	Madracis pharensis	10m	2005-2006	B7	Frade et al. 2008 - Limnol Oceanogr
Mpha-LO-10m-689-709	Madracis pharensis	10m	2005-2006	B7	Frade et al. 2008 - Limnol Oceanogr
Mpha-LO-10m-690-710	Madracis pharensis	10m	2005-2006	B7	Frade et al. 2008 - Limnol Oceanogr
Mpha-LO-10m-691-711	Madracis pharensis	10m	2005-2006	B7	Frade et al. 2008 - Limnol Oceanogr
Mpha-LO-10m-692-706	Madracis pharensis	10m	2005-2006	B7	Frade et al. 2008 - Limnol Oceanogr
Mpha-LO-10m-694-718	Madracis pharensis	10m	2005-2006	B7	Frade et al. 2008 - Limnol Oceanogr
Mpha-LO-10m-738-625	Madracis pharensis	10m	2005-2006	B7	Frade et al. 2008 - Limnol Oceanogr
Mpha-LO-10m-834-636	Madracis pharensis	10m	2005-2006	B7	Frade et al. 2008 - Limnol Oceanogr
Mpha-LO-10m-856-753	Madracis pharensis	10m	2005-2006	B7	Frade et al. 2008 - Limnol Oceanogr
Mpha-LO-10m-857-753	Madracis pharensis	10m	2005-2006	B7	Frade et al. 2008 - Limnol Oceanogr
Mpha-LO-10m-894-750	Madracis pharensis	10m	2005-2006	B7	Frade et al. 2008 - Limnol Oceanogr
Mpha-LO-10m-910-658	Madracis pharensis	10m	2005-2006	B7	Frade et al. 2008 - Limnol Oceanogr
Mpha-LO-10m-920-614	Madracis pharensis	10m	2005-2006	B7	Frade et al. 2008 - Limnol Oceanogr
Mpha-LO-10m-922-768	Madracis pharensis	10m	2005-2006	B7	Frade et al. 2008 - Limnol Oceanogr
Mpha-LO-10m-924-770	Madracis pharensis	10m	2005-2006	B7	Frade et al. 2008 - Limnol Oceanogr
Mpha-LO-10m-925-771	Madracis pharensis	10m	2005-2006	B7	Frade et al. 2008 - Limnol Oceanogr
Mpha-LO-10m-926-772	Madracis pharensis	10m	2005-2006	B7	Frade et al. 2008 - Limnol Oceanogr
Mpha-LO-10m-927-773	Madracis pharensis	10m	2005-2006	B7	Frade et al. 2008 - Limnol Oceanogr
Mpha-LO-10m-928-774	Madracis pharensis	10m	2005-2006	B7	Frade et al. 2008 - Limnol Oceanogr
Mpha-LO-10m-929-774	Madracis pharensis	10m	2005-2006	B7	Frade et al. 2008 - Limnol Oceanogr
Mpha-LO-10m-930-775	Madracis pharensis	10m	2005-2006	B7	Frade et al. 2008 - Limnol Oceanogr
Mpha-LO-10m-936-780	Madracis pharensis	10m	2005-2006	B7	Frade et al. 2008 - Limnol Oceanogr
Mpha-LO-10m-951-2053	Madracis pharensis	10m	2005-2006	B7	Frade et al. 2008 - Limnol Oceanogr
Mpha-LO-10m-957-702	Madracis pharensis	10m	2005-2006	B7	Frade et al. 2008 - Limnol Oceanogr
Mpha-LO-10m-UNK-01	Madracis pharensis	10m	2005-2006	B7	Frade et al. 2008 - Limnol Oceanogr
Mpha-LO-10m-UNK-02	Madracis pharensis	10m	2005-2006	B7	Frade et al. 2008 - Limnol Oceanogr
Mpha-LO-10m-UNK-02a	Madracis pharensis	10m	2005-2006	B7	Frade et al. 2008 - Limnol Oceanogr
Mpha-LO-10m-UNK-02b	Madracis pharensis	10m	2005-2006	B7	Frade et al. 2008 - Limnol Oceanogr
Mpha-LO-10m-UNK-03	Madracis pharensis	10m	2005-2006	B7	Frade et al. 2008 - Limnol Oceanogr
Mpha-LO-10m-UNK-03a	Madracis pharensis	10m	2005-2006	B7	Frade et al. 2008 - Limnol Oceanogr
Mpha-LO-10m-UNK-03b	Madracis pharensis	10m	2005-2006	B7	Frade et al. 2008 - Limnol Oceanogr
Mpha-LO-10m-UNK-03c	Madracis pharensis	10m	2005-2006	B7	Frade et al. 2008 - Limnol Oceanogr
Mpha-LO-10m-UNK-04	Madracis pharensis	10m	2005-2006	B7	Frade et al. 2008 - Limnol Oceanogr
Mpha-LO-10m-UNK-04b	Madracis pharensis	10m	2005-2006	B7	Frade et al. 2008 - Limnol Oceanogr
Mpha-LO-10m-UNK-04v	Madracis pharensis	10m	2005-2006	B7	Frade et al. 2008 - Limnol Oceanogr
Mpha-LO-10m-UNK-05	Madracis pharensis	10m	2005-2006	B7	Frade et al. 2008 - Limnol Oceanogr
Mpha-LO-10m-UNK-05b	Madracis pharensis	10m	2005-2006	B7	Frade et al. 2008 - Limnol Oceanogr
Mpha-LO-10m-UNK-05c	Madracis pharensis	10m	2005-2006	B7	Frade et al. 2008 - Limnol Oceanogr
Mpha-LO-10m-UNK-06	Madracis pharensis	10m	2005-2006	B7	Frade et al. 2008 - Limnol Oceanogr
Mpha-LO-10m-UNK-06b	Madracis pharensis	10m	2005-2006	B7	Frade et al. 2008 - Limnol Oceanogr
Mpha-LO-10m-UNK-06c	Madracis pharensis	10m	2005-2006	B7	Frade et al. 2008 - Limnol Oceanogr
Mpha-LO-10m-UNK-07	Madracis pharensis	10m	2005-2006	B7	Frade et al. 2008 - Limnol Oceanogr
Mpha-LO-10m-UNK-07b	Madracis pharensis	10m	2005-2006	B7	Frade et al. 2008 - Limnol Oceanogr
Mpha-LO-10m-UNK-08	Madracis pharensis	10m	2005-2006	B7	Frade et al. 2008 - Limnol Oceanogr
Mpha-LO-10m-UNK-08b	Madracis pharensis	10m	2005-2006	B7	Frade et al. 2008 - Limnol Oceanogr
Mpha-LO-10m-UNK-09	Madracis pharensis	10m	2005-2006	B7	Frade et al. 2008 - Limnol Oceanogr
Mpha-LO-10m-UNK-09b	Madracis pharensis	10m	2005-2006	B7	Frade et al. 2008 - Limnol Oceanogr
Mpha-LO-10m-UNK-09c	Madracis pharensis	10m	2005-2006	B7	Frade et al. 2008 - Limnol Oceanogr
Mpha-LO-10m-UNK-10	Madracis pharensis	10m	2005-2006	B7	Frade et al. 2008 - Limnol Oceanogr
Mpha-LO-10m-UNK-10b	Madracis pharensis	10m	2005-2006	B7	Frade et al. 2008 - Limnol Oceanogr
Mpha-LO-10m-UNK-10c	Madracis pharensis	10m	2005-2006	B7	Frade et al. 2008 - Limnol Oceanogr
Mpha-LO-10m-UNK-11	Madracis pharensis	10m	2005-2006	B7	Frade et al. 2008 - Limnol Oceanogr
Mpha-LO-10m-UNK-11b	Madracis pharensis	10m	2005-2006	B7	Frade et al. 2008 - Limnol Oceanogr
Mpha-LO-10m-UNK-11c	Madracis pharensis	10m	2005-2006	B7	Frade et al. 2008 - Limnol Oceanogr
Mpha-LO-10m-UNK-12	Madracis pharensis	10m	2005-2006	B7	Frade et al. 2008 - Limnol Oceanogr
Mpha-LO-10m-UNK-12b	Madracis pharensis	10m	2005-2006	B7	Frade et al. 2008 - Limnol Oceanogr
Mpha-LO-10m-UNK-13	Madracis pharensis	10m	2005-2006	B7	Frade et al. 2008 - Limnol Oceanogr
Mpha-LO-10m-UNK-15	Madracis pharensis	10m	2005-2006	B7	Frade et al. 2008 - Limnol Oceanogr
Mpharensis-25m-222-10	Madracis pharensis	25m	2005	B15	Frade et al. 2008 - Mol Ecol
Mpharensis-25m-249-225	Madracis pharensis	25m	2005	B15	Frade et al. 2008 - Mol Ecol
Mpharensis-25m-257-226	Madracis pharensis	25m	2005	B7	Frade et al. 2008 - Mol Ecol
Mpharensis-25m-261-228	Madracis pharensis	25m	2005	B7	Frade et al. 2008 - Mol Ecol
Mpharensis-25m-305-247	Madracis pharensis	25m	2005	B7	Frade et al. 2008 - Mol Ecol
Mpharensis-25m-307-248	Madracis pharensis	25m	2005	B15	Frade et al. 2008 - Mol Ecol
Mpharensis-25m-351-263	Madracis pharensis	25m	2005	B7	Frade et al. 2008 - Mol Ecol
Mpharensis-25m-357-264	Madracis pharensis	25m	2005	B7	Frade et al. 2008 - Mol Ecol
Mpharensis-25m-407-353	Madracis pharensis	25m	2005	B7	Frade et al. 2008 - Mol Ecol
Mpharensis-25m-507-265	Madracis pharensis	25m	2005	B15	Frade et al. 2008 - Mol Ecol
Mpharensis-25m-551-289	Madracis pharensis	25m	2005	B15	Frade et al. 2008 - Mol Ecol
Mpharensis-25m-557-90	Madracis pharensis	25m	2005	B7	Frade et al. 2008 - Mol Ecol
25m-Mpha-Ps13	Madracis pharensis	25m	2008	B7	This study
25m-Mpha-Ps39	Madracis pharensis	25m	2008	B15	This study
25m-Mpha-Ps40	Madracis pharensis	25m	2008	B15	This study
25m-Mpha-Ps41	Madracis pharensis	25m	2008	B15	This study
25m-Mpha-Ps42	Madracis pharensis	25m	2008	B7	This study
25m-Mpha-Ps45	Madracis pharensis	25m	2008	B7	This study
25m-Mpha-Ps46	Madracis pharensis	25m	2008	B7	This study
25m-Mpha-Ps47	Madracis pharensis	25m	2008	B7	This study
25m-Mpha-Ps48	Madracis pharensis	25m	2008	B7	This study
25m-Mpha-Ps58	Madracis pharensis	25m	2008	B15	This study
25m-Mpha-Ps66	Madracis pharensis	25m	2008	B7	This study
25m-Mpha-Ps8	Madracis pharensis	25m	2008	B15	This study
25m-Mpha-Ps9	Madracis pharensis	25m	2008	B7	This study
25m-Mpha-Y01	Madracis pharensis	25m	2009	B7	This study
Mpha-LO-25m-612-2014	Madracis pharensis	25m	2005-2006	B15	Frade et al. 2008 - Limnol Oceanogr
Mpha-LO-25m-614-2016	Madracis pharensis	25m	2005-2006	B15	Frade et al. 2008 - Limnol Oceanogr
Mpha-LO-25m-615-2017	Madracis pharensis	25m	2005-2006	B15	Frade et al. 2008 - Limnol Oceanogr
Mpha-LO-25m-624-2026	Madracis pharensis	25m	2005-2006	B15	Frade et al. 2008 - Limnol Oceanogr
Mpha-LO-25m-666-620	Madracis pharensis	25m	2005-2006	B7	Frade et al. 2008 - Limnol Oceanogr
Mpha-LO-25m-684-707	Madracis pharensis	25m	2005-2006	B7	Frade et al. 2008 - Limnol Oceanogr
Mpha-LO-25m-688-603	Madracis pharensis	25m	2005-2006	B15	Frade et al. 2008 - Limnol Oceanogr
Mpha-LO-25m-693-712	Madracis pharensis	25m	2005-2006	B15	Frade et al. 2008 - Limnol Oceanogr
Mpha-LO-25m-695-719	Madracis pharensis	25m	2005-2006	B7	Frade et al. 2008 - Limnol Oceanogr
Mpha-LO-25m-697-713	Madracis pharensis	25m	2005-2006	B15	Frade et al. 2008 - Limnol Oceanogr
Mpha-LO-25m-740-627	Madracis pharensis	25m	2005-2006	B15	Frade et al. 2008 - Limnol Oceanogr
Mpha-LO-25m-741-628	Madracis pharensis	25m	2005-2006	B7	Frade et al. 2008 - Limnol Oceanogr
Mpha-LO-25m-781-637	Madracis pharensis	25m	2005-2006	B7	Frade et al. 2008 - Limnol Oceanogr
Mpha-LO-25m-783-630	Madracis pharensis	25m	2005-2006	B15	Frade et al. 2008 - Limnol Oceanogr
Mpha-LO-25m-833-654	Madracis pharensis	25m	2005-2006	B15	Frade et al. 2008 - Limnol Oceanogr
Mpha-LO-25m-835-629	Madracis pharensis	25m	2005-2006	B15	Frade et al. 2008 - Limnol Oceanogr
Mpha-LO-25m-839-752	Madracis pharensis	25m	2005-2006	B15	Frade et al. 2008 - Limnol Oceanogr
Mpha-LO-25m-882-2052	Madracis pharensis	25m	2005-2006	B15	Frade et al. 2008 - Limnol Oceanogr
Mpha-LO-25m-931-775	Madracis pharensis	25m	2005-2006	B15	Frade et al. 2008 - Limnol Oceanogr
Mpha-LO-25m-932-776	Madracis pharensis	25m	2005-2006	B7	Frade et al. 2008 - Limnol Oceanogr
Mpha-LO-25m-956-2058	Madracis pharensis	25m	2005-2006	B7	Frade et al. 2008 - Limnol Oceanogr
Mpha-LO-25m-UNK-01	Madracis pharensis	25m	2005-2006	B15	Frade et al. 2008 - Limnol Oceanogr
Mpha-LO-25m-UNK-01b	Madracis pharensis	25m	2005-2006	B7	Frade et al. 2008 - Limnol Oceanogr
Mpha-LO-25m-UNK-01c	Madracis pharensis	25m	2005-2006	B7	Frade et al. 2008 - Limnol Oceanogr
Mpha-LO-25m-UNK-02	Madracis pharensis	25m	2005-2006	B15	Frade et al. 2008 - Limnol Oceanogr
Mpha-LO-25m-UNK-02b	Madracis pharensis	25m	2005-2006	B15	Frade et al. 2008 - Limnol Oceanogr
Mpha-LO-25m-UNK-02c	Madracis pharensis	25m	2005-2006	B15	Frade et al. 2008 - Limnol Oceanogr
Mpha-LO-25m-UNK-02d	Madracis pharensis	25m	2005-2006	B7	Frade et al. 2008 - Limnol Oceanogr
Mpha-LO-25m-UNK-02e	Madracis pharensis	25m	2005-2006	B7	Frade et al. 2008 - Limnol Oceanogr
Mpha-LO-25m-UNK-03	Madracis pharensis	25m	2005-2006	B15	Frade et al. 2008 - Limnol Oceanogr
Mpha-LO-25m-UNK-03b	Madracis pharensis	25m	2005-2006	B15	Frade et al. 2008 - Limnol Oceanogr
Mpha-LO-25m-UNK-03c	Madracis pharensis	25m	2005-2006	B7	Frade et al. 2008 - Limnol Oceanogr
Mpha-LO-25m-UNK-03d	Madracis pharensis	25m	2005-2006	B7	Frade et al. 2008 - Limnol Oceanogr
Mpha-LO-25m-UNK-04	Madracis pharensis	25m	2005-2006	B15	Frade et al. 2008 - Limnol Oceanogr
Mpha-LO-25m-UNK-04b	Madracis pharensis	25m	2005-2006	B7	Frade et al. 2008 - Limnol Oceanogr
Mpha-LO-25m-UNK-04c	Madracis pharensis	25m	2005-2006	B7	Frade et al. 2008 - Limnol Oceanogr
Mpha-LO-25m-UNK-05	Madracis pharensis	25m	2005-2006	B15	Frade et al. 2008 - Limnol Oceanogr
Mpha-LO-25m-UNK-07	Madracis pharensis	25m	2005-2006	B15	Frade et al. 2008 - Limnol Oceanogr
Mpha-LO-25m-UNK-08	Madracis pharensis	25m	2005-2006	B15	Frade et al. 2008 - Limnol Oceanogr
Mpha-LO-25m-UNK-09	Madracis pharensis	25m	2005-2006	B15	Frade et al. 2008 - Limnol Oceanogr
Mpha-LO-25m-UNK-10	Madracis pharensis	25m	2005-2006	B7	Frade et al. 2008 - Limnol Oceanogr
Mpha-LO-25m-UNK-10b	Madracis pharensis	25m	2005-2006	B7	Frade et al. 2008 - Limnol Oceanogr
Mpha-LO-25m-UNK-11	Madracis pharensis	25m	2005-2006	B7	Frade et al. 2008 - Limnol Oceanogr
Mpha-LO-25m-UNK-11b	Madracis pharensis	25m	2005-2006	B7	Frade et al. 2008 - Limnol Oceanogr
Mpharensis-40m-217-199	Madracis pharensis	40m	2005	B15	Frade et al. 2008 - Mol Ecol
Mpharensis-40m-218-200	Madracis pharensis	40m	2005	B7	Frade et al. 2008 - Mol Ecol
Mpharensis-40m-228-201	Madracis pharensis	40m	2005	B7	Frade et al. 2008 - Mol Ecol
Mpharensis-40m-505-286	Madracis pharensis	40m	2005	B7	Frade et al. 2008 - Mol Ecol
Mpharensis-40m-509-359	Madracis pharensis	40m	2005	B7	Frade et al. 2008 - Mol Ecol
Mpharensis-40m-532-354	Madracis pharensis	40m	2005	B15	Frade et al. 2008 - Mol Ecol
Mpharensis-40m-542-388	Madracis pharensis	40m	2005	B15	Frade et al. 2008 - Mol Ecol
Mpharensis-40m-545-386	Madracis pharensis	40m	2005	B15	Frade et al. 2008 - Mol Ecol
Mpharensis-40m-546-392	Madracis pharensis	40m	2005	B15	Frade et al. 2008 - Mol Ecol
Mpharensis-40m-553-364	Madracis pharensis	40m	2005	B15	Frade et al. 2008 - Mol Ecol
Mpharensis-40m-554-365	Madracis pharensis	40m	2005	B15	Frade et al. 2008 - Mol Ecol
Mpha-LO-40m-UNK-01	Madracis pharensis	40m	2005-2006	B15	Frade et al. 2008 - Limnol Oceanogr
Mpha-LO-40m-UNK-05	Madracis pharensis	40m	2005-2006	B15	Frade et al. 2008 - Limnol Oceanogr
Mpha-LO-40m-UNK-06	Madracis pharensis	40m	2005-2006	B15	Frade et al. 2008 - Limnol Oceanogr
50m-Mpha-Ps1	Madracis pharensis	50m	2008	B15	This study
50m-Mpha-Ps10	Madracis pharensis	50m	2008	B15	This study
50m-Mpha-Ps12	Madracis pharensis	50m	2008	B15	This study
50m-Mpha-Ps13	Madracis pharensis	50m	2008	B15	This study
50m-Mpha-Ps15	Madracis pharensis	50m	2008	B15	This study
50m-Mpha-Ps16	Madracis pharensis	50m	2008	B15	This study
50m-Mpha-Ps3	Madracis pharensis	50m	2008	B15	This study
50m-Mpha-Ps32	Madracis pharensis	50m	2008	B15	This study
50m-Mpha-Ps33	Madracis pharensis	50m	2008	B15	This study
50m-Mpha-Ps34	Madracis pharensis	50m	2008	B15	This study
50m-Mpha-Ps37	Madracis pharensis	50m	2008	B15	This study
50m-Mpha-Ps4	Madracis pharensis	50m	2008	B15	This study
50m-Mpha-Ps5	Madracis pharensis	50m	2008	B15	This study
50m-Mpha-Ps59	Madracis pharensis	50m	2008	B15	This study
50m-Mpha-Ps6	Madracis pharensis	50m	2008	B15	This study
50m-Mpha-Ps7	Madracis pharensis	50m	2008	B15	This study
50m-Mpha-DC5336	Madracis pharensis	50m	2013	B15	This study
50m-Mpha-DC5337	Madracis pharensis	50m	2013	B15	This study
50m-Mpha-DC5338	Madracis pharensis	50m	2013	B15	This study
50m-Mpha-DC5339	Madracis pharensis	50m	2013	B15	This study
60m-Mpha-01	Madracis pharensis	60m	2009	B15	This study
60m-Mpha-02	Madracis pharensis	60m	2009	B15	This study
60m-Mpha-03	Madracis pharensis	60m	2009	B15	This study
60m-Mpha-Y01	Madracis pharensis	60m	2009	B15	This study
60m-Mpha-DC5870	Madracis pharensis	60m	2013	B15	This study
60m-Mpha-DC5915	Madracis pharensis	60m	2013	B15	This study
60m-Mpha-DC5916	Madracis pharensis	60m	2013	B15	This study
60m-Mpha-DC5917	Madracis pharensis	60m	2013	B15	This study
60m-Mpha-DC5918	Madracis pharensis	60m	2013	B15	This study
60m-Mpha-DC5921	Madracis pharensis	60m	2013	B15	This study
60m-Mpha-DC5922	Madracis pharensis	60m	2013	B15	This study
60m-Mpha-DC5923	Madracis pharensis	60m	2013	B15	This study
60m-Mpha-DC5924	Madracis pharensis	60m	2013	B15	This study
60m-Mpha-DC5925	Madracis pharensis	60m	2013	B15	This study
60m-Mpha-DC5926	Madracis pharensis	60m	2013	B15	This study
Mpha-LO-60m-629-2032	Madracis pharensis	60m	2005-2006	B15	Frade et al. 2008 - Limnol Oceanogr
Mpha-LO-60m-UNK-01	Madracis pharensis	60m	2005-2006	B15	Frade et al. 2008 - Limnol Oceanogr
Mpha-LO-60m-UNK-02	Madracis pharensis	60m	2005-2006	B15	Frade et al. 2008 - Limnol Oceanogr
Mpha-LO-60m-UNK-03	Madracis pharensis	60m	2005-2006	B15	Frade et al. 2008 - Limnol Oceanogr
Msenaria-5m-233-47	Madracis senaria	05m	2005	B7	Frade et al. 2008 - Mol Ecol
Msenaria-5m-241-204	Madracis senaria	05m	2005	B7	Frade et al. 2008 - Mol Ecol
Msenaria-5m-245-43	Madracis senaria	05m	2005	B7	Frade et al. 2008 - Mol Ecol
Msenaria-5m-426-59	Madracis senaria	05m	2005	B7	Frade et al. 2008 - Mol Ecol
Msenaria-5m-428-273	Madracis senaria	05m	2005	B7	Frade et al. 2008 - Mol Ecol
Msenaria-5m-510-283	Madracis senaria	05m	2005	B7	Frade et al. 2008 - Mol Ecol
Msenaria-5m-512-285	Madracis senaria	05m	2005	B7	Frade et al. 2008 - Mol Ecol
Msenaria-5m-543-373	Madracis senaria	05m	2005	B7	Frade et al. 2008 - Mol Ecol
Msenaria-5m-560-389	Madracis senaria	05m	2005	B7	Frade et al. 2008 - Mol Ecol
Msenaria-5m-569-383	Madracis senaria	05m	2005	B7	Frade et al. 2008 - Mol Ecol
Msenaria-10m-206-95	Madracis senaria	10m	2005	B7	Frade et al. 2008 - Mol Ecol
Msenaria-10m-277-252	Madracis senaria	10m	2005	B7	Frade et al. 2008 - Mol Ecol
Msenaria-10m-279-253	Madracis senaria	10m	2005	B7	Frade et al. 2008 - Mol Ecol
Msenaria-10m-323-236	Madracis senaria	10m	2005	B7	Frade et al. 2008 - Mol Ecol
Msenaria-10m-325-254	Madracis senaria	10m	2005	B7	Frade et al. 2008 - Mol Ecol
Msenaria-10m-329-243	Madracis senaria	10m	2005	B7	Frade et al. 2008 - Mol Ecol
Msenaria-10m-331-148	Madracis senaria	10m	2005	B7	Frade et al. 2008 - Mol Ecol
Msenaria-10m-339-257	Madracis senaria	10m	2005	B7	Frade et al. 2008 - Mol Ecol
Msenaria-10m-341-258	Madracis senaria	10m	2005	B7	Frade et al. 2008 - Mol Ecol
Msenaria-10m-345-259	Madracis senaria	10m	2005	B7	Frade et al. 2008 - Mol Ecol
Msenaria-10m-481-77	Madracis senaria	10m	2005	B7	Frade et al. 2008 - Mol Ecol
Msenaria-25m-200-83	Madracis senaria	25m	2005	B7	Frade et al. 2008 - Mol Ecol
Msenaria-25m-251-74	Madracis senaria	25m	2005	B7	Frade et al. 2008 - Mol Ecol
Msenaria-25m-293-251	Madracis senaria	25m	2005	B7	Frade et al. 2008 - Mol Ecol
Msenaria-25m-295-246	Madracis senaria	25m	2005	B7	Frade et al. 2008 - Mol Ecol
Msenaria-25m-297-235	Madracis senaria	25m	2005	B7	Frade et al. 2008 - Mol Ecol
Msenaria-25m-299-250	Madracis senaria	25m	2005	B7	Frade et al. 2008 - Mol Ecol
Msenaria-25m-301-231	Madracis senaria	25m	2005	B7	Frade et al. 2008 - Mol Ecol
Msenaria-25m-303-237	Madracis senaria	25m	2005	B7	Frade et al. 2008 - Mol Ecol
Msenaria-25m-317-232	Madracis senaria	25m	2005	B7	Frade et al. 2008 - Mol Ecol
Msenaria-25m-343-262	Madracis senaria	25m	2005	B7	Frade et al. 2008 - Mol Ecol
Msenaria-40m-236-206	Madracis senaria	40m	2005	B7	Frade et al. 2008 - Mol Ecol
Msenaria-40m-517-391	Madracis senaria	40m	2005	B7	Frade et al. 2008 - Mol Ecol
Msenaria-40m-518-360	Madracis senaria	40m	2005	B7	Frade et al. 2008 - Mol Ecol
Msenaria-40m-533-362	Madracis senaria	40m	2005	B7	Frade et al. 2008 - Mol Ecol
Msenaria-40m-559-380	Madracis senaria	40m	2005	B7	Frade et al. 2008 - Mol Ecol
Msenaria-40m-567-381	Madracis senaria	40m	2005	B7	Frade et al. 2008 - Mol Ecol
Msenaria-40m-571-363	Madracis senaria	40m	2005	B7	Frade et al. 2008 - Mol Ecol
Msenaria-40m-572-387	Madracis senaria	40m	2005	B7	Frade et al. 2008 - Mol Ecol
Msenaria-40m-UNK1	Madracis senaria	40m	2005	B7	Frade et al. 2008 - Mol Ecol
05m-Mmea-02	Meandrina meandrites	05m	2008	B1	This study
05m-Mmea-05	Meandrina meandrites	05m	2008	B1	This study
05m-Mmea-08	Meandrina meandrites	05m	2008	B1	This study
05m-Mmea-11	Meandrina meandrites	05m	2009	B1	This study
05m-Mmea-12	Meandrina meandrites	05m	2009	B1	This study
05m-Mmea-13	Meandrina meandrites	05m	2009	B1	This study
05m-Mmea-14	Meandrina meandrites	05m	2009	B1	This study
05m-Mmea-15	Meandrina meandrites	05m	2009	B1	This study
05m-Mmea-16	Meandrina meandrites	05m	2009	B1	This study
05m-Mmea-17	Meandrina meandrites	05m	2009	B1	This study
05m-Mmea-18	Meandrina meandrites	05m	2009	B1	This study
05m-Mmea-19	Meandrina meandrites	05m	2009	B1	This study
05m-Mmea-20	Meandrina meandrites	05m	2009	B1	This study
05m-Mmea-21	Meandrina meandrites	05m	2009	B1	This study
05m-Mmea-22	Meandrina meandrites	05m	2009	B1	This study
10m-Mmea-03	Meandrina meandrites	10m	2008	B1	This study
10m-Mmea-04	Meandrina meandrites	10m	2008	B1	This study
10m-Mmea-06	Meandrina meandrites	10m	2008	B1	This study
10m-Mmea-09	Meandrina meandrites	10m	2008	B1	This study
10m-Mmea-12	Meandrina meandrites	10m	2009	B1	This study
10m-Mmea-13	Meandrina meandrites	10m	2009	B1	This study
10m-Mmea-14	Meandrina meandrites	10m	2009	B1	This study
10m-Mmea-15	Meandrina meandrites	10m	2009	B1	This study
10m-Mmea-16	Meandrina meandrites	10m	2009	B1	This study
10m-Mmea-17	Meandrina meandrites	10m	2009	B1	This study
10m-Mmea-18	Meandrina meandrites	10m	2009	B1	This study
10m-Mmea-19	Meandrina meandrites	10m	2009	B1	This study
10m-Mmea-20	Meandrina meandrites	10m	2009	B1	This study
10m-Mmea-21	Meandrina meandrites	10m	2009	B1	This study
25m-Mmea-11	Meandrina meandrites	25m	2009	B1	This study
25m-Mmea-12	Meandrina meandrites	25m	2009	B1	This study
25m-Mmea-13	Meandrina meandrites	25m	2009	B1	This study
25m-Mmea-14	Meandrina meandrites	25m	2009	B1	This study
25m-Mmea-15	Meandrina meandrites	25m	2009	B1	This study
25m-Mmea-16	Meandrina meandrites	25m	2009	B1	This study
25m-Mmea-17	Meandrina meandrites	25m	2009	B1	This study
25m-Mmea-18	Meandrina meandrites	25m	2009	B1	This study
25m-Mmea-19	Meandrina meandrites	25m	2009	B1	This study
25m-Mmea-20	Meandrina meandrites	25m	2009	B1	This study
40m-Mmea-03	Meandrina meandrites	40m	2008	B1	This study
40m-Mmea-04	Meandrina meandrites	40m	2008	B1	This study
40m-Mmea-05	Meandrina meandrites	40m	2008	B1	This study
40m-Mmea-06	Meandrina meandrites	40m	2008	B1	This study
40m-Mmea-07	Meandrina meandrites	40m	2008	B1	This study
40m-Mmea-08	Meandrina meandrites	40m	2008	B1	This study
40m-Mmea-09	Meandrina meandrites	40m	2008	B1	This study
40m-Mmea-10	Meandrina meandrites	40m	2008	B1	This study
40m-Mmea-11	Meandrina meandrites	40m	2008	B1	This study
40m-Mmea-12	Meandrina meandrites	40m	2008	B1	This study
40m-Mmea-13	Meandrina meandrites	40m	2009	B1	This study
40m-Mmea-14	Meandrina meandrites	40m	2009	B1	This study
40m-Mmea-15	Meandrina meandrites	40m	2009	B1	This study
05m-Mann-01	Montastraea annularis	05m	2009	C7	This study
05m-Mann-02	Montastraea annularis	05m	2009	C7/C.U24	This study
05m-Mann-03	Montastraea annularis	05m	2009	B1/B1.N23/B1.N24/B1.U14	This study
05m-Mann-04	Montastraea annularis	05m	2009	B1	This study
05m-Mann-05	Montastraea annularis	05m	2009	C7	This study
05m-Mann-06	Montastraea annularis	05m	2009	B1/B1.N23/B1.N24/B1.U14	This study
05m-Mann-07	Montastraea annularis	05m	2009	B1	This study
05m-Mann-08	Montastraea annularis	05m	2009	C7	This study
05m-Mann-09	Montastraea annularis	05m	2009	B1	This study
05m-Mann-10	Montastraea annularis	05m	2009	C7	This study
05m-Mann-11	Montastraea annularis	05m	2009	B1/B1.N23/B1.N24/B1.U14	This study
05m-Mann-12	Montastraea annularis	05m	2009	B1	This study
05m-Mann-13	Montastraea annularis	05m	2009	C7	This study
05m-Mann-14	Montastraea annularis	05m	2009	B1/B1.N23/B1.N24/B1.U14/C7/C12	This study
05m-Mann-15	Montastraea annularis	05m	2009	B1/B1.N23/B1.N24/B1.U14/C7/C12	This study
05m-Mann-16	Montastraea annularis	05m	2009	B1/B1.N23/B1.N24/B1.U14/C7	This study
05m-Mann-17	Montastraea annularis	05m	2009	B1/B1.N23/B1.N24/B1.U14/C7	This study
05m-Mann-18	Montastraea annularis	05m	2009	B1/B1.N23/B1.N24/B1.U14/C7	This study
05m-Mann-19	Montastraea annularis	05m	2009	C7	This study
05m-Mann-20	Montastraea annularis	05m	2009	B1/B1.N23/B1.N24/B1.U14/C7/C7.N22/C12	This study
10m-Mann-02	Montastraea annularis	10m	2009	C7	This study
10m-Mann-03	Montastraea annularis	10m	2009	B1/B1.N23/B1.N24/B1.U14/C7/C12/C.U15	This study
10m-Mann-04	Montastraea annularis	10m	2009	C7/C7.N22/C12/C12.N20/C.U15	This study
10m-Mann-05	Montastraea annularis	10m	2009	C7/C7.N22/C12/C12.N20/C.U15	This study
10m-Mann-06	Montastraea annularis	10m	2009	B1	This study
10m-Mann-07	Montastraea annularis	10m	2009	C7	This study
10m-Mann-08	Montastraea annularis	10m	2009	B1	This study
10m-Mann-10	Montastraea annularis	10m	2009	B1	This study
10m-Mann-11	Montastraea annularis	10m	2009	C7	This study
10m-Mann-12	Montastraea annularis	10m	2009	B1	This study
10m-Mann-13	Montastraea annularis	10m	2009	C7	This study
10m-Mann-14	Montastraea annularis	10m	2009	B1/B1.N23/B1.N24/B1.U14	This study
10m-Mann-15	Montastraea annularis	10m	2009	C7	This study
10m-Mann-16	Montastraea annularis	10m	2009	B1	This study
10m-Mann-17	Montastraea annularis	10m	2009	C7/C7.N22/C12/C.U15	This study
10m-Mann-18	Montastraea annularis	10m	2009	C7	This study
10m-Mann-19	Montastraea annularis	10m	2009	B1/B1.N23/B1.N24/B1.U14	This study
10m-Mfra-01	Montastraea franksi	10m	2009	C7/C7.N22/C12/C12.N20	This study
10m-Mfra-02	Montastraea franksi	10m	2009	C7/C7.N22/C12/C12.N20	This study
10m-Mfra-03	Montastraea franksi	10m	2009	C7	This study
10m-Mfra-04	Montastraea franksi	10m	2009	C7	This study
10m-Mfra-05	Montastraea franksi	10m	2009	C7/C7.N22/C12/C12.N20	This study
10m-Mfra-06	Montastraea franksi	10m	2009	C7/C7.N22/C12/C12.N20	This study
10m-Mfra-07	Montastraea franksi	10m	2009	B1/C7/C7.N22/C12/C12.N20	This study
10m-Mfra-08	Montastraea franksi	10m	2009	C7	This study
10m-Mfra-09	Montastraea franksi	10m	2009	C7/C7.N22/C12/C12.N20	This study
10m-Mfra-10	Montastraea franksi	10m	2009	C7/C7.N22/C12/C12.N20	This study
10m-Mfra-11	Montastraea franksi	10m	2009	C7/C7.N22/C12/C12.N20	This study
10m-Mfra-12	Montastraea franksi	10m	2009	C7/C7.N22/C12/C12.N20	This study
10m-Mfra-13	Montastraea franksi	10m	2009	C7/C7.N22/C12/C12.N20	This study
10m-Mfra-14	Montastraea franksi	10m	2009	C7/C7.N22/C12/C12.N20	This study
10m-Mfra-15	Montastraea franksi	10m	2009	C7/C7.N22/C12/C12.N20	This study
10m-Mfra-16	Montastraea franksi	10m	2009	C7/C7.N22/C12/C12.N20	This study
10m-Mfra-17	Montastraea franksi	10m	2009	C7/C7.N22/C12/C12.N20	This study
10m-Mfra-18	Montastraea franksi	10m	2009	C7/C7.N22/C12/C12.N20	This study
10m-Mfra-19	Montastraea franksi	10m	2009	C7/C7.N22/C12/C12.N20	This study
10m-Mfra-20	Montastraea franksi	10m	2009	B1/C7/C7.N22/C12/C12.N20	This study
25m-Mfra-01	Montastraea franksi	25m	2009	C7/C7.N22/C12	This study
25m-Mfra-02	Montastraea franksi	25m	2009	C7/C7.N22/C12	This study
25m-Mfra-03	Montastraea franksi	25m	2009	C7/C7.N22/C12	This study
25m-Mfra-04	Montastraea franksi	25m	2009	C7/C7.N22/C12/C12.N20	This study
25m-Mfra-05	Montastraea franksi	25m	2009	C7/C7.N22/C12/C12.N20	This study
25m-Mfra-06	Montastraea franksi	25m	2009	C7/C7.N22/C12/C12.N20	This study
25m-Mfra-07	Montastraea franksi	25m	2009	C7/C7.N22/C12/C12.N20	This study
25m-Mfra-08	Montastraea franksi	25m	2009	C7/C7.N22/C12	This study
25m-Mfra-09	Montastraea franksi	25m	2009	C7/C7.N22/C12/C12.N20	This study
25m-Mfra-10	Montastraea franksi	25m	2009	C7/C7.N22/C12	This study
25m-Mfra-11	Montastraea franksi	25m	2009	C7/C7.N22/C12/C12.N20	This study
25m-Mfra-12	Montastraea franksi	25m	2009	C7/C7.N22/C12/C12.N20	This study
25m-Mfra-13	Montastraea franksi	25m	2009	C7/C7.N22/C12	This study
25m-Mfra-14	Montastraea franksi	25m	2009	C7/C7.N22/C12/C12.N20	This study
25m-Mfra-15	Montastraea franksi	25m	2009	C7/C7.N22/C12/C12.N20	This study
25m-Mfra-16	Montastraea franksi	25m	2009	C7/C7.N22/C12/C12.N20	This study
25m-Mfra-17	Montastraea franksi	25m	2009	C7/C7.N22/C12/C12.N20	This study
25m-Mfra-18	Montastraea franksi	25m	2009	C7/C7.N22/C12/C12.N20	This study
25m-Mfra-19	Montastraea franksi	25m	2009	C7/C7.N22/C12/C12.N20	This study
25m-Mfra-20	Montastraea franksi	25m	2009	C7/C7.N22/C12/C12.N20	This study
05m-Mcav-01	Montastrea cavernosa	05m	2008	C3	This study
05m-Mcav-02	Montastrea cavernosa	05m	2008	C3	This study
05m-Mcav-03	Montastrea cavernosa	05m	2008	C3/C3.N26	This study
05m-Mcav-04	Montastrea cavernosa	05m	2008	C3/C3.N26	This study
05m-Mcav-06	Montastrea cavernosa	05m	2008	C3	This study
05m-Mcav-07	Montastrea cavernosa	05m	2008	C3	This study
05m-Mcav-08	Montastrea cavernosa	05m	2008	C3	This study
05m-Mcav-09	Montastrea cavernosa	05m	2008	C3	This study
05m-Mcav-10	Montastrea cavernosa	05m	2008	C3/C3.N26	This study
05m-Mcav-11	Montastrea cavernosa	05m	2009	C3	This study
05m-Mcav-12	Montastrea cavernosa	05m	2009	C3	This study
05m-Mcav-13	Montastrea cavernosa	05m	2009	C3/C3.U1	This study
05m-Mcav-14	Montastrea cavernosa	05m	2009	C3	This study
05m-Mcav-15	Montastrea cavernosa	05m	2009	C3/C3.U1	This study
05m-Mcav-16	Montastrea cavernosa	05m	2009	C3	This study
05m-Mcav-17	Montastrea cavernosa	05m	2009	C3	This study
05m-Mcav-18	Montastrea cavernosa	05m	2009	C3	This study
05m-Mcav-19	Montastrea cavernosa	05m	2009	C3	This study
05m-Mcav-20	Montastrea cavernosa	05m	2009	C3	This study
10m-Mcav-03	Montastrea cavernosa	10m	2008	C3/C3.U1	This study
10m-Mcav-04	Montastrea cavernosa	10m	2008	C3/C3.U1	This study
10m-Mcav-05	Montastrea cavernosa	10m	2008	C3	This study
10m-Mcav-08	Montastrea cavernosa	10m	2008	C3/C3.U1	This study
10m-Mcav-10	Montastrea cavernosa	10m	2008	C3/C3.U1	This study
10m-Mcav-11	Montastrea cavernosa	10m	2009	C3/C3.U1	This study
10m-Mcav-12	Montastrea cavernosa	10m	2009	C3	This study
10m-Mcav-13	Montastrea cavernosa	10m	2009	C3	This study
10m-Mcav-14	Montastrea cavernosa	10m	2009	C3	This study
10m-Mcav-15	Montastrea cavernosa	10m	2009	C3	This study
10m-Mcav-16	Montastrea cavernosa	10m	2009	C3	This study
10m-Mcav-17	Montastrea cavernosa	10m	2009	C3	This study
10m-Mcav-18	Montastrea cavernosa	10m	2009	C3	This study
10m-Mcav-19	Montastrea cavernosa	10m	2009	C3/C3.U1	This study
10m-Mcav-20	Montastrea cavernosa	10m	2009	C3	This study
25m-Mcav-01	Montastrea cavernosa	25m	2008	C3/C3.U1	This study
25m-Mcav-02	Montastrea cavernosa	25m	2008	C3/C3.U1	This study
25m-Mcav-04	Montastrea cavernosa	25m	2008	C3	This study
25m-Mcav-07	Montastrea cavernosa	25m	2008	C3/C3.U1	This study
25m-Mcav-08	Montastrea cavernosa	25m	2008	C3/C3.U1	This study
25m-Mcav-09	Montastrea cavernosa	25m	2008	C3/C3.U1	This study
25m-Mcav-12	Montastrea cavernosa	25m	2009	C3/C3.U1	This study
25m-Mcav-13	Montastrea cavernosa	25m	2009	C3/C3.U1	This study
25m-Mcav-14	Montastrea cavernosa	25m	2009	C3/C3.U1	This study
25m-Mcav-15	Montastrea cavernosa	25m	2009	C3/C3.U1	This study
25m-Mcav-16	Montastrea cavernosa	25m	2009	C3/C3.U1	This study
25m-Mcav-17	Montastrea cavernosa	25m	2009	C3/C3.U1	This study
25m-Mcav-18	Montastrea cavernosa	25m	2009	C3/C3.U1	This study
25m-Mcav-19	Montastrea cavernosa	25m	2009	C3/C3.U1	This study
25m-Mcav-20	Montastrea cavernosa	25m	2009	C3/C3.U1	This study
40m-Mcav-01	Montastrea cavernosa	40m	2009	C3/C3.U1	This study
40m-Mcav-02	Montastrea cavernosa	40m	2009	C3/C3.U2	This study
40m-Mcav-03	Montastrea cavernosa	40m	2009	C3/C3.U1	This study
40m-Mcav-04	Montastrea cavernosa	40m	2009	C3/C3.U2	This study
40m-Mcav-05	Montastrea cavernosa	40m	2009	C3/C3.U1	This study
40m-Mcav-06	Montastrea cavernosa	40m	2009	C3/C3.U1	This study
40m-Mcav-07	Montastrea cavernosa	40m	2009	C3/C3.U1	This study
40m-Mcav-08	Montastrea cavernosa	40m	2009	C3/C3.U2	This study
40m-Mcav-09	Montastrea cavernosa	40m	2009	C3/C3.U1	This study
40m-Mcav-10	Montastrea cavernosa	40m	2009	C3/C3.U1	This study
40m-Mcav-11	Montastrea cavernosa	40m	2009	C3/C3.U1	This study
40m-Mcav-12	Montastrea cavernosa	40m	2009	C3/C3.U1	This study
40m-Mcav-13	Montastrea cavernosa	40m	2009	C3/C3.U1	This study
40m-Mcav-14	Montastrea cavernosa	40m	2009	C3/C3.U1	This study
40m-Mcav-15	Montastrea cavernosa	40m	2009	C3/C3.U1	This study
40m-Mcav-16	Montastrea cavernosa	40m	2009	C3/C3.U1	This study
40m-Mcav-17	Montastrea cavernosa	40m	2009	C3/C3.U1	This study
40m-Mcav-18	Montastrea cavernosa	40m	2009	C3/C3.U1	This study
40m-Mcav-19	Montastrea cavernosa	40m	2009	C3/C3.U1	This study
40m-Mcav-20	Montastrea cavernosa	40m	2009	C3/C3.U2	This study
50m-Mcav-01	Montastrea cavernosa	50m	2008	C3	This study
50m-Mcav-02	Montastrea cavernosa	50m	2008	C3	This study
50m-Mcav-03	Montastrea cavernosa	50m	2008	C3/C3.U2	This study
50m-Mcav-04	Montastrea cavernosa	50m	2008	C3/C3.U1/C3.U2	This study
50m-Mcav-05	Montastrea cavernosa	50m	2008	C3/C3.U2	This study
50m-Mcav-06	Montastrea cavernosa	50m	2008	C3/C3.U1/C3.U2	This study
50m-Mcav-07	Montastrea cavernosa	50m	2008	C3/C3.U2	This study
50m-Mcav-08	Montastrea cavernosa	50m	2008	C3/C3.U2	This study
50m-Mcav-09	Montastrea cavernosa	50m	2008	C3/C3.U2	This study
50m-Mcav-10	Montastrea cavernosa	50m	2008	C3/C3.U2	This study
50m-Mcav-11	Montastrea cavernosa	50m	2008	C3/C3.U2	This study
50m-Mcav-12	Montastrea cavernosa	50m	2009	C3/C3.U2	This study
50m-Mcav-13	Montastrea cavernosa	50m	2009	C3/C3.U2	This study
50m-Mcav-14	Montastrea cavernosa	50m	2009	C3/C3.U2	This study
50m-Mcav-15	Montastrea cavernosa	50m	2009	C3/C3.U1	This study
50m-Mcav-16	Montastrea cavernosa	50m	2009	C3/C3.U2	This study
50m-Mcav-DC5471	Montastrea cavernosa	50m	2013	C3/C3.U2	This study
50m-Mcav-DC5472	Montastrea cavernosa	50m	2013	C3/C3.N25/C3.U1	This study
60m-Mcav-01	Montastrea cavernosa	60m	2009	C3/C3.U2	This study
60m-Mcav-02	Montastrea cavernosa	60m	2009	C3/C3.N25/C3.U1	This study
60m-Mcav-03	Montastrea cavernosa	60m	2009	C3/C3.N25/C3.U1	This study
60m-Mcav-04	Montastrea cavernosa	60m	2009	C3/C3.N25/C3.U1	This study
60m-Mcav-DC3601	Montastrea cavernosa	60m	2013	C3/C3.U2	This study
60m-Mcav-DC3605	Montastrea cavernosa	60m	2013	C3/C3.U2	This study
60m-Mcav-DC3606	Montastrea cavernosa	60m	2013	C3/C3.U2	This study
60m-Mcav-DC3661	Montastrea cavernosa	60m	2013	C3/C3.N25/C3.U1	This study
60m-Mcav-DC3708	Montastrea cavernosa	60m	2013	C3/C3.U2	This study
60m-Mcav-DC5938	Montastrea cavernosa	60m	2013	C3/C3.N25/C3.U1	This study
60m-Mcav-DC5939	Montastrea cavernosa	60m	2013	C3/C3.N25/C3.U1	This study
60m-Mcav-DC5941	Montastrea cavernosa	60m	2013	C3/C3.N25/C3.U1	This study
60m-Mcav-DC5943	Montastrea cavernosa	60m	2013	C3/C3.N25/C3.U1	This study
60m-Mcav-DC5944	Montastrea cavernosa	60m	2013	C3/C3.N25/C3.U1	This study
05m-Mfav-01	Montastrea faveolata	05m	2008	B1/C7/C7.N22/C12	This study
05m-Mfav-02	Montastrea faveolata	05m	2008	B1/C7	This study
05m-Mfav-11	Montastrea faveolata	05m	2009	C7	This study
05m-Mfav-12	Montastrea faveolata	05m	2009	C7	This study
05m-Mfav-13	Montastrea faveolata	05m	2009	C7	This study
05m-Mfav-14	Montastrea faveolata	05m	2009	C7	This study
05m-Mfav-15	Montastrea faveolata	05m	2009	C7	This study
05m-Mfav-16	Montastrea faveolata	05m	2009	C7	This study
05m-Mfav-17	Montastrea faveolata	05m	2009	C7	This study
05m-Mfav-18	Montastrea faveolata	05m	2009	B1/B1.N23/B1.N24/B1.U14/C7	This study
05m-Mfav-19	Montastrea faveolata	05m	2009	C7	This study
05m-Mfav-20	Montastrea faveolata	05m	2009	C7	This study
05m-Mfav-21	Montastrea faveolata	05m	2009	C7	This study
05m-Mfav-22	Montastrea faveolata	05m	2009	B1/B1.N23/B1.N24/B1.U14/C7	This study
05m-Mfav-23	Montastrea faveolata	05m	2009	B1	This study
05m-Mfav-24	Montastrea faveolata	05m	2009	B1/C7	This study
05m-Mfav-25	Montastrea faveolata	05m	2009	B1/C7	This study
05m-Mfav-26	Montastrea faveolata	05m	2009	B1	This study
05m-Mfav-27	Montastrea faveolata	05m	2009	C7	This study
05m-Mfav-28	Montastrea faveolata	05m	2009	C7	This study
05m-Mfav-29	Montastrea faveolata	05m	2009	C7/C7.N22	This study
05m-Mfav-30	Montastrea faveolata	05m	2009	C7/C7.N22	This study
10m-Mfav-01	Montastrea faveolata	10m	2008	C7	This study
10m-Mfav-03	Montastrea faveolata	10m	2008	C7/C7.N22/C12	This study
10m-Mfav-05	Montastrea faveolata	10m	2008	C7/C7.N22/C12	This study
10m-Mfav-06	Montastrea faveolata	10m	2008	C7/C7.N22/C12	This study
10m-Mfav-10	Montastrea faveolata	10m	2008	B1	This study
10m-Mfav-11	Montastrea faveolata	10m	2009	B1/C7/C7.N22	This study
10m-Mfav-12	Montastrea faveolata	10m	2009	C7/C7.N22/C12	This study
10m-Mfav-13	Montastrea faveolata	10m	2009	C7/C7.N22	This study
10m-Mfav-14	Montastrea faveolata	10m	2009	B1/C7/C7.N22/C12/C12.N20	This study
10m-Mfav-15	Montastrea faveolata	10m	2009	C7	This study
10m-Mfav-16	Montastrea faveolata	10m	2009	C7	This study
10m-Mfav-17	Montastrea faveolata	10m	2009	C7/C7.N22/C12/C12.N20	This study
10m-Mfav-18	Montastrea faveolata	10m	2009	C7	This study
10m-Mfav-19	Montastrea faveolata	10m	2009	C7	This study
10m-Mfav-20	Montastrea faveolata	10m	2009	B1	This study
10m-Mfav-21	Montastrea faveolata	10m	2009	C7/C7.N22/C12	This study
10m-Mfav-22	Montastrea faveolata	10m	2009	B1/B1.N23/B1.N24/B1.U14/C7	This study
10m-Mfav-24	Montastrea faveolata	10m	2009	C7/C7.N22/C12	This study
10m-Mfav-25	Montastrea faveolata	10m	2009	B1/C7/C7.N22/C12	This study
10m-Mfav-26	Montastrea faveolata	10m	2009	C7	This study
10m-Mfav-27	Montastrea faveolata	10m	2009	C7	This study
25m-Mfav-01	Montastrea faveolata	25m	2008	C7/C7.N22/C12/C12.N20	This study
25m-Mfav-03	Montastrea faveolata	25m	2008	C7/C7.N22/C12/C12.N20	This study
25m-Mfav-04	Montastrea faveolata	25m	2008	C7/C7.N22/C12/C12.N20	This study
25m-Mfav-05	Montastrea faveolata	25m	2008	C7/C7.N22/C12/C12.N20	This study
25m-Mfav-06	Montastrea faveolata	25m	2008	C7/C7.N22/C12/C12.N20	This study
25m-Mfav-08	Montastrea faveolata	25m	2008	C7	This study
25m-Mfav-09	Montastrea faveolata	25m	2008	C7/C7.N22/C12/C12.N20	This study
25m-Mfav-11	Montastrea faveolata	25m	2009	C7/C7.N22	This study
25m-Mfav-13	Montastrea faveolata	25m	2009	C7/C7.N22/C12/C12.N20	This study
25m-Mfav-14	Montastrea faveolata	25m	2009	C7/C7.N22/C12/C12.N20	This study
25m-Mfer-01	Mycetophyllia ferox	25m	2009	C11/C.U18	This study
25m-Mfer-02	Mycetophyllia ferox	25m	2009	C11/C.U18	This study
25m-Mfer-03	Mycetophyllia ferox	25m	2009	C11/C.U18	This study
25m-Mfer-05	Mycetophyllia ferox	25m	2009	C11/C.U18	This study
25m-Mfer-07	Mycetophyllia ferox	25m	2009	C11/C.U18/D1/D1-4	This study
25m-Mfer-08	Mycetophyllia ferox	25m	2009	C11/C.U18	This study
25m-Mfer-09	Mycetophyllia ferox	25m	2009	C11/C.U18	This study
25m-Mfer-10	Mycetophyllia ferox	25m	2009	C11/C.U18	This study
25m-Mfer-11	Mycetophyllia ferox	25m	2009	C11/C.U18	This study
25m-Mfer-12	Mycetophyllia ferox	25m	2009	C11/C.U18	This study
25m-Mfer-14	Mycetophyllia ferox	25m	2009	C11/C.U18	This study
25m-Mfer-15	Mycetophyllia ferox	25m	2009	C11/C.U18	This study
25m-Mfer-16	Mycetophyllia ferox	25m	2009	C11/C.U18	This study
25m-Mfer-17	Mycetophyllia ferox	25m	2009	C11/C.U18	This study
25m-Mfer-18	Mycetophyllia ferox	25m	2009	C11/C.U18/D1/D1-4	This study
25m-Mfer-19	Mycetophyllia ferox	25m	2009	C11/C.U18	This study
25m-Mfer-20	Mycetophyllia ferox	25m	2009	C11/C.U18	This study
40m-Mfer-01	Mycetophyllia ferox	40m	2009	C11/C.U18	This study
40m-Mfer-02	Mycetophyllia ferox	40m	2009	C11/C.U18	This study
02m-Past-01	Porites astreoides	02m	2009	A4/B1	This study
02m-Past-02	Porites astreoides	02m	2009	A4/B1	This study
02m-Past-03	Porites astreoides	02m	2009	A4	This study
02m-Past-04	Porites astreoides	02m	2009	A4	This study
02m-Past-05	Porites astreoides	02m	2009	A4/C7	This study
02m-Past-06	Porites astreoides	02m	2009	A4/B1	This study
02m-Past-07	Porites astreoides	02m	2009	A4	This study
02m-Past-08	Porites astreoides	02m	2009	B1	This study
02m-Past-09	Porites astreoides	02m	2009	A4/B1/B.U13	This study
02m-Past-10	Porites astreoides	02m	2009	B1	This study
02m-Past-15	Porites astreoides	02m	2009	B1	This study
02m-Past-16	Porites astreoides	02m	2009	B1.N37	This study
02m-Past-17	Porites astreoides	02m	2009	A4/C7.U7	This study
02m-Past-18	Porites astreoides	02m	2009	A4	This study
02m-Past-19	Porites astreoides	02m	2009	B1.N38	This study
02m-Past-20	Porites astreoides	02m	2009	B13	This study
02m-Past-21	Porites astreoides	02m	2009	B.U8	This study
02m-Past-22	Porites astreoides	02m	2009	B1	This study
05m-Past-01	Porites astreoides	05m	2008	A4/A4a	This study
05m-Past-04	Porites astreoides	05m	2008	A4/C3	This study
05m-Past-05	Porites astreoides	05m	2008	B19.N40	This study
05m-Past-06	Porites astreoides	05m	2008	C3	This study
05m-Past-07	Porites astreoides	05m	2008	H1	This study
05m-Past-08	Porites astreoides	05m	2008	A4	This study
05m-Past-09	Porites astreoides	05m	2008	A4	This study
05m-Past-10	Porites astreoides	05m	2008	B1	This study
05m-Past-11	Porites astreoides	05m	2008	A4/A4a/C3	This study
05m-Past-12	Porites astreoides	05m	2008	C1	This study
05m-Past-13	Porites astreoides	05m	2008	B1	This study
05m-Past-14	Porites astreoides	05m	2008	A4	This study
05m-Past-15	Porites astreoides	05m	2008	A4	This study
05m-Past-16	Porites astreoides	05m	2008	B1/C3	This study
05m-Past-17	Porites astreoides	05m	2008	B1	This study
05m-Past-18	Porites astreoides	05m	2008	B1	This study
05m-Past-19	Porites astreoides	05m	2008	C3	This study
05m-Past-20	Porites astreoides	05m	2008	A4	This study
10m-Past-01	Porites astreoides	10m	2008	C7	This study
10m-Past-02	Porites astreoides	10m	2008	A4/C7.U7	This study
10m-Past-03	Porites astreoides	10m	2008	A4/B1	This study
10m-Past-04	Porites astreoides	10m	2008	C80	This study
10m-Past-05	Porites astreoides	10m	2008	B1	This study
10m-Past-06	Porites astreoides	10m	2008	C3.N42	This study
10m-Past-07	Porites astreoides	10m	2008	A4	This study
10m-Past-08	Porites astreoides	10m	2008	B1	This study
10m-Past-09	Porites astreoides	10m	2008	A4	This study
10m-Past-10	Porites astreoides	10m	2008	A4/A4a	This study
10m-Past-14	Porites astreoides	10m	2009	A4	This study
10m-Past-15	Porites astreoides	10m	2009	C80/C80.N41/C80.U11	This study
10m-Past-17	Porites astreoides	10m	2009	B1	This study
10m-Past-19	Porites astreoides	10m	2009	C80/C80.N41/C80.U11	This study
10m-Past-22	Porites astreoides	10m	2009	A4/A4a	This study
10m-Past-23	Porites astreoides	10m	2009	A4/A4a	This study
25m-Past-01	Porites astreoides	25m	2008	B1.N43	This study
25m-Past-02	Porites astreoides	25m	2008	C80	This study
25m-Past-03	Porites astreoides	25m	2008	C80/C80.N41/C80.U11	This study
25m-Past-04	Porites astreoides	25m	2008	C80/C80.N41/C80.U11	This study
25m-Past-05	Porites astreoides	25m	2008	C7	This study
25m-Past-06	Porites astreoides	25m	2008	C7	This study
25m-Past-07	Porites astreoides	25m	2008	C3/C.U12	This study
25m-Past-08	Porites astreoides	25m	2008	C80	This study
25m-Past-09	Porites astreoides	25m	2008	B1	This study
25m-Past-10	Porites astreoides	25m	2008	C80	This study
25m-Past-12	Porites astreoides	25m	2009	C80/C80.U10	This study
25m-Past-13	Porites astreoides	25m	2009	A4/A4a/C80.U10	This study
25m-Past-14	Porites astreoides	25m	2009	A4/A4a	This study
25m-Past-15	Porites astreoides	25m	2009	C80/C80.U10	This study
25m-Past-16	Porites astreoides	25m	2009	B1.N39/C1	This study
5m-Ppor-01	Porites porites	05m	2009	C47/C47.N12	This study
5m-Ppor-02	Porites porites	05m	2009	C47/C47.N12/C47.U23	This study
5m-Ppor-03	Porites porites	05m	2009	C47/C47.N12	This study
5m-Ppor-04	Porites porites	05m	2009	C47/C47.N12/C47.U23	This study
5m-Ppor-05	Porites porites	05m	2009	C47/C47.N12/C47.U23	This study
5m-Ppor-06	Porites porites	05m	2009	C47/C47.N12/C47.U23	This study
5m-Ppor-07	Porites porites	05m	2009	C47/C47.N12/C47.U23	This study
5m-Ppor-08	Porites porites	05m	2009	C47/C47.N12	This study
5m-Ppor-09	Porites porites	05m	2009	C47/C47.N12	This study
5m-Ppor-10	Porites porites	05m	2009	C47/C47.N12	This study
5m-Ppor-11	Porites porites	05m	2009	C47/C47.N12/C47.N44	This study
5m-Ppor-12	Porites porites	05m	2009	C47/C47.N12	This study
5m-Ppor-13	Porites porites	05m	2009	C44/C44.N17/C44.N18	This study
5m-Ppor-14	Porites porites	05m	2009	C47/C47.N12	This study
5m-Ppor-15	Porites porites	05m	2009	C47/C47.N12	This study
5m-Ppor-16	Porites porites	05m	2009	C47/C47.N12	This study
10m-Ppor-05	Porites porites	10m	2009	C44/C44.N17/C44.N18	This study
10m-Ppor-07	Porites porites	10m	2009	C47/C47.N12/C47.U23	This study
10m-Ppor-08	Porites porites	10m	2009	C47/C47.N12	This study
10m-Ppor-09	Porites porites	10m	2009	C47/C47.N12/C47.U23	This study
10m-Ppor-11	Porites porites	10m	2009	C47/C47.N12	This study
10m-Ppor-12	Porites porites	10m	2009	C47/C47.N12/C47.U23	This study
10m-Ppor-13	Porites porites	10m	2009	C47/C47.N12	This study
10m-Ppor-14	Porites porites	10m	2009	C47/C47.N12	This study
10m-Ppor-15	Porites porites	10m	2009	C47/C47.N12	This study
10m-Ppor-16	Porites porites	10m	2009	C44/C44.N17/C44.N18	This study
10m-Ppor-17	Porites porites	10m	2009	C47/C47.N12	This study
10m-Ppor-18	Porites porites	10m	2009	C47/C47.N12	This study
10m-Ppor-19	Porites porites	10m	2009	C47/C47.N12	This study
10m-Ppor-20	Porites porites	10m	2009	C47/C47.N12	This study
10m-Ppor-21	Porites porites	10m	2009	C47/C47.N12/C47.U23	This study
10m-Ppor-22	Porites porites	10m	2009	C44/C44.N17/C44.N18	This study
10m-Ppor-23	Porites porites	10m	2009	C47/C47.N12	This study
10m-Ppor-24	Porites porites	10m	2009	C47/C47.N12/C47.U23	This study
10m-Ppor-25	Porites porites	10m	2009	C47/C47.N12	This study
10m-Ppor-26	Porites porites	10m	2009	C47/C47.N12	This study
25m-Ppor-02	Porites porites	25m	2009	C44/C44.N17/C44.N18/C44.N19	This study
25m-Ppor-03	Porites porites	25m	2009	C47/C47.N12	This study
25m-Ppor-04	Porites porites	25m	2009	C44/C44.N17/C44.N18	This study
25m-Ppor-05	Porites porites	25m	2009	C47/C47.N12	This study
25m-Ppor-06	Porites porites	25m	2009	C47/C47.N12	This study
25m-Ppor-08	Porites porites	25m	2009	C47/C47.N12	This study
25m-Ppor-09	Porites porites	25m	2009	C44/C44.N17/C44.N18	This study
25m-Ppor-10	Porites porites	25m	2009	C47/C47.N12	This study
25m-Ppor-11	Porites porites	25m	2009	C47/C47.N12	This study
25m-Ppor-12	Porites porites	25m	2009	C47/C47.N12	This study
25m-Ppor-13	Porites porites	25m	2009	C47/C47.N12/C47.U23	This study
25m-Ppor-14	Porites porites	25m	2009	C47/C47.N12	This study
25m-Ppor-15	Porites porites	25m	2009	C47/C47.N12/C47.U23	This study
25m-Ppor-16	Porites porites	25m	2009	C44/C44.N17/C44.N18	This study
25m-Ppor-17	Porites porites	25m	2009	C47/C47.N12	This study
25m-Ppor-18	Porites porites	25m	2009	C47/C47.N12	This study
25m-Ppor-20	Porites porites	25m	2009	C44/C44.N17/C44.N18	This study
25m-Ppor-21	Porites porites	25m	2009	C47/C47.N12	This study
25m-Ppor-22	Porites porites	25m	2009	C47/C47.N12	This study
02m-Ssid-01	Siderastrea siderea	02m	2009	D1/D1-4	This study
02m-Ssid-02	Siderastrea siderea	02m	2009	C1/C3	This study
02m-Ssid-04	Siderastrea siderea	02m	2009	D1/D1-4	This study
02m-Ssid-06	Siderastrea siderea	02m	2009	D1/D1-4	This study
02m-Ssid-07	Siderastrea siderea	02m	2009	D1/D1-4	This study
02m-Ssid-08	Siderastrea siderea	02m	2009	D1/D1-4	This study
02m-Ssid-09	Siderastrea siderea	02m	2009	C1/C3	This study
02m-Ssid-10	Siderastrea siderea	02m	2009	D1/D1-4	This study
02m-Ssid-11	Siderastrea siderea	02m	2009	D1/D1-4	This study
02m-Ssid-12	Siderastrea siderea	02m	2009	D1/D1-4	This study
02m-Ssid-13	Siderastrea siderea	02m	2009	D1/D1-4	This study
02m-Ssid-14	Siderastrea siderea	02m	2009	D1/D1-4	This study
02m-Ssid-15	Siderastrea siderea	02m	2009	B19.N9/B19.N10/D1/D1-4	This study
02m-Ssid-16	Siderastrea siderea	02m	2009	C1/D1/D1-4	This study
02m-Ssid-17	Siderastrea siderea	02m	2009	B19/B19.N9/B19.N10/D1/D1-4	This study
02m-Ssid-18	Siderastrea siderea	02m	2009	D1/D1-4	This study
02m-Ssid-19	Siderastrea siderea	02m	2009	D1/D1-4	This study
02m-Ssid-20	Siderastrea siderea	02m	2009	B19.N9/B19.N10/D1/D1-4	This study
05m-Ssid-01	Siderastrea siderea	05m	2008	C1	This study
05m-Ssid-02	Siderastrea siderea	05m	2008	D1/D1-4	This study
05m-Ssid-03	Siderastrea siderea	05m	2008	D1/D1-4	This study
05m-Ssid-04	Siderastrea siderea	05m	2008	C1/C3/D1/D1-4	This study
05m-Ssid-05	Siderastrea siderea	05m	2008	C3	This study
05m-Ssid-06	Siderastrea siderea	05m	2008	C3	This study
05m-Ssid-07	Siderastrea siderea	05m	2008	D1/D1-4	This study
05m-Ssid-08	Siderastrea siderea	05m	2008	C3	This study
05m-Ssid-09	Siderastrea siderea	05m	2008	C3	This study
05m-Ssid-10	Siderastrea siderea	05m	2008	C3/D1/D1-4	This study
05m-Ssid-11	Siderastrea siderea	05m	2009	C1	This study
05m-Ssid-12	Siderastrea siderea	05m	2009	C1	This study
05m-Ssid-13	Siderastrea siderea	05m	2009	D1/D1-4	This study
05m-Ssid-14	Siderastrea siderea	05m	2009	C1/C3	This study
05m-Ssid-15	Siderastrea siderea	05m	2009	C3	This study
05m-Ssid-16	Siderastrea siderea	05m	2009	C3	This study
05m-Ssid-17	Siderastrea siderea	05m	2009	D1/D1-4	This study
05m-Ssid-18	Siderastrea siderea	05m	2009	C3/D1/D1-4	This study
05m-Ssid-19	Siderastrea siderea	05m	2009	C1/C3	This study
05m-Ssid-20	Siderastrea siderea	05m	2009	C3	This study
05m-Ssid-21	Siderastrea siderea	05m	2009	C3	This study
05m-Ssid-22	Siderastrea siderea	05m	2009	D1/D1-4	This study
05m-Ssid-23	Siderastrea siderea	05m	2009	C3	This study
05m-Ssid-24	Siderastrea siderea	05m	2009	C3	This study
10m-Ssid-01	Siderastrea siderea	10m	2008	C3	This study
10m-Ssid-02	Siderastrea siderea	10m	2008	C3	This study
10m-Ssid-03	Siderastrea siderea	10m	2008	C7	This study
10m-Ssid-04	Siderastrea siderea	10m	2008	C3	This study
10m-Ssid-05	Siderastrea siderea	10m	2008	C1/C3	This study
10m-Ssid-06	Siderastrea siderea	10m	2008	C3	This study
10m-Ssid-07	Siderastrea siderea	10m	2008	C3	This study
10m-Ssid-08	Siderastrea siderea	10m	2008	C3	This study
10m-Ssid-09	Siderastrea siderea	10m	2008	B19.N9/B19.N10/D1/D1-4	This study
10m-Ssid-10	Siderastrea siderea	10m	2008	C3	This study
10m-Ssid-11	Siderastrea siderea	10m	2009	C3	This study
10m-Ssid-12	Siderastrea siderea	10m	2009	C3	This study
10m-Ssid-13	Siderastrea siderea	10m	2009	C3	This study
10m-Ssid-14	Siderastrea siderea	10m	2009	D1/D1-4	This study
10m-Ssid-15	Siderastrea siderea	10m	2009	D1/D1-4	This study
10m-Ssid-16	Siderastrea siderea	10m	2009	C3	This study
10m-Ssid-17	Siderastrea siderea	10m	2009	D1/D1-4	This study
10m-Ssid-18	Siderastrea siderea	10m	2009	C3	This study
10m-Ssid-19	Siderastrea siderea	10m	2009	C3	This study
10m-Ssid-20	Siderastrea siderea	10m	2009	C3	This study
10m-Ssid-21	Siderastrea siderea	10m	2009	C3	This study
10m-Ssid-22	Siderastrea siderea	10m	2009	C3	This study
10m-Ssid-23	Siderastrea siderea	10m	2009	C3	This study
10m-Ssid-24	Siderastrea siderea	10m	2009	C3	This study
25m-Ssid-01	Siderastrea siderea	25m	2008	C3	This study
25m-Ssid-02	Siderastrea siderea	25m	2008	C3	This study
25m-Ssid-03	Siderastrea siderea	25m	2008	C3	This study
25m-Ssid-04	Siderastrea siderea	25m	2008	C3	This study
25m-Ssid-05	Siderastrea siderea	25m	2008	C3	This study
25m-Ssid-06	Siderastrea siderea	25m	2008	C3	This study
25m-Ssid-07	Siderastrea siderea	25m	2008	C3	This study
25m-Ssid-08	Siderastrea siderea	25m	2008	C3	This study
25m-Ssid-09	Siderastrea siderea	25m	2008	C3	This study
25m-Ssid-10	Siderastrea siderea	25m	2008	C3	This study
25m-Ssid-11	Siderastrea siderea	25m	2008	C3	This study
25m-Ssid-12	Siderastrea siderea	25m	2009	C3	This study
25m-Ssid-13	Siderastrea siderea	25m	2009	C3	This study
25m-Ssid-14	Siderastrea siderea	25m	2009	C3	This study
25m-Ssid-16	Siderastrea siderea	25m	2009	C3	This study
25m-Ssid-17	Siderastrea siderea	25m	2009	C3	This study
25m-Ssid-18	Siderastrea siderea	25m	2009	C3	This study
25m-Ssid-20	Siderastrea siderea	25m	2009	C3	This study
25m-Ssid-21	Siderastrea siderea	25m	2009	C3	This study
25m-Ssid-22	Siderastrea siderea	25m	2009	D1/D1-4	This study
40m-Ssid-01	Siderastrea siderea	40m	2008	C3/C3.U20/C3.U21	This study
40m-Ssid-02	Siderastrea siderea	40m	2008	C3	This study
40m-Ssid-04	Siderastrea siderea	40m	2008	C3	This study
40m-Ssid-05	Siderastrea siderea	40m	2008	C3	This study
40m-Ssid-06	Siderastrea siderea	40m	2008	C3	This study
40m-Ssid-07	Siderastrea siderea	40m	2008	C3	This study
40m-Ssid-08	Siderastrea siderea	40m	2008	C3	This study
40m-Ssid-09	Siderastrea siderea	40m	2008	C3	This study
40m-Ssid-10	Siderastrea siderea	40m	2008	C3	This study
40m-Ssid-11	Siderastrea siderea	40m	2009	C3	This study
40m-Ssid-12	Siderastrea siderea	40m	2009	C3	This study
50m-Ssid-01	Siderastrea siderea	50m	2008	C3	This study
10m-Sint-01	Stephanocoenia intersepta	10m	2008	C16/C16.N16	This study
10m-Sint-02	Stephanocoenia intersepta	10m	2008	C.U25	This study
10m-Sint-03	Stephanocoenia intersepta	10m	2008	C16/C16.N16/C.U19	This study
10m-Sint-04	Stephanocoenia intersepta	10m	2008	C.U25	This study
10m-Sint-05	Stephanocoenia intersepta	10m	2008	C16/C16.N16	This study
10m-Sint-06	Stephanocoenia intersepta	10m	2008	C16/C16.N16	This study
10m-Sint-P19	Stephanocoenia intersepta	10m	2008	C16/C16.N16	This study
10m-Sint-P20	Stephanocoenia intersepta	10m	2008	C16/C16.N16	This study
10m-Sint-P22	Stephanocoenia intersepta	10m	2008	C16/C16.N16	This study
10m-Sint-P24	Stephanocoenia intersepta	10m	2008	C16/C16.N16	This study
10m-Sint-P25	Stephanocoenia intersepta	10m	2008	C16/C16.N16	This study
10m-Sint-P26	Stephanocoenia intersepta	10m	2008	C16/C16.N16	This study
10m-Sint-P29	Stephanocoenia intersepta	10m	2008	C16/C16.N16	This study
25m-Sint-01	Stephanocoenia intersepta	25m	2008	C16/C16.N16	This study
25m-Sint-02	Stephanocoenia intersepta	25m	2008	C16/C16.N16	This study
25m-Sint-04	Stephanocoenia intersepta	25m	2008	C16/C16.N16	This study
25m-Sint-05	Stephanocoenia intersepta	25m	2008	C3/C3.N14/C3.N15/C.U17	This study
25m-Sint-06	Stephanocoenia intersepta	25m	2008	C16/C16.N16	This study
25m-Sint-07	Stephanocoenia intersepta	25m	2008	C3/C3.N14/C3.N15/C.U17	This study
25m-Sint-08	Stephanocoenia intersepta	25m	2008	C3/C3.N14/C3.N15/C.U17	This study
25m-Sint-09	Stephanocoenia intersepta	25m	2008	C3/C3.N14/C3.N15/C.U17	This study
25m-Sint-P49	Stephanocoenia intersepta	25m	2008	C16/C16.N16	This study
25m-Sint-P50	Stephanocoenia intersepta	25m	2008	C16/C16.N16	This study
25m-Sint-P51	Stephanocoenia intersepta	25m	2008	C16/C16.N16	This study
25m-Sint-P52	Stephanocoenia intersepta	25m	2008	C16/C16.N16	This study
25m-Sint-11	Stephanocoenia intersepta	25m	2009	C3/C3.N14/C3.N15/C.U17	This study
25m-Sint-12	Stephanocoenia intersepta	25m	2009	C16/C16.N16	This study
25m-Sint-13	Stephanocoenia intersepta	25m	2009	C3/C3.N14/C3.N15/C.U17	This study
25m-Sint-14	Stephanocoenia intersepta	25m	2009	C3/C3.N14/C3.N15/C.U17/C16	This study
25m-Sint-15	Stephanocoenia intersepta	25m	2009	C3/C3.N14/C3.N15/C.U17/C16	This study
40m-Sint-01	Stephanocoenia intersepta	40m	2009	C3/C3.N14/C3.N15/C.U17	This study
40m-Sint-02	Stephanocoenia intersepta	40m	2009	C3/C3.N14/C3.N15/C.U17	This study
40m-Sint-03	Stephanocoenia intersepta	40m	2009	C3/C3.N14/C3.N15/C.U17	This study
40m-Sint-04	Stephanocoenia intersepta	40m	2009	C3/C3.N14/C3.N15/C.U17	This study
40m-Sint-05	Stephanocoenia intersepta	40m	2009	C3/C3.N14/C3.N15/C.U17	This study
40m-Sint-06	Stephanocoenia intersepta	40m	2009	C3/C3.N14/C3.N15/C.U17	This study
40m-Sint-08	Stephanocoenia intersepta	40m	2009	C3/C3.N14/C3.N15/C.U17	This study
40m-Sint-09	Stephanocoenia intersepta	40m	2009	C3/C3.N14/C3.N15/C.U17	This study
40m-Sint-10	Stephanocoenia intersepta	40m	2009	C3/C3.N14/C3.N15/C.U17	This study
40m-Sint-11	Stephanocoenia intersepta	40m	2009	B.U22/C3/C3.N14/C3.N15/C.U17	This study
40m-Sint-12	Stephanocoenia intersepta	40m	2009	C3/C3.N14/C3.N15/C.U17	This study
40m-Sint-13	Stephanocoenia intersepta	40m	2009	C3/C3.N14/C3.N15/C.U17	This study
40m-Sint-14	Stephanocoenia intersepta	40m	2009	C3/C3.N14/C3.N15/C.U17	This study
40m-Sint-17	Stephanocoenia intersepta	40m	2009	C3/C3.N14/C3.N15/C.U17	This study
40m-Sint-18	Stephanocoenia intersepta	40m	2009	C3/C3.N14/C3.N15/C.U17	This study
40m-Sint-19	Stephanocoenia intersepta	40m	2009	C3/C3.N14/C3.N15/C.U17	This study
40m-Sint-20	Stephanocoenia intersepta	40m	2009	C3/C3.N14/C3.N15/C.U17	This study
40m-Sint-21	Stephanocoenia intersepta	40m	2009	C3/C3.N14/C3.N15/C.U17	This study
40m-Sint-22	Stephanocoenia intersepta	40m	2009	C3/C3.N14/C3.N15/C.U17	This study
40m-Sint-23	Stephanocoenia intersepta	40m	2009	C3/C3.N14/C3.N15/C.U17	This study
50m-Sint-01	Stephanocoenia intersepta	50m	2008	C3/C3.N14/C3.N15/C.U17	This study
50m-Sint-02	Stephanocoenia intersepta	50m	2008	C3/C3.N14/C3.N15/C.U17	This study
50m-Sint-03	Stephanocoenia intersepta	50m	2008	C3/C3.N14/C3.N15/C.U17	This study
50m-Sint-04	Stephanocoenia intersepta	50m	2008	C1	This study
50m-Sint-05	Stephanocoenia intersepta	50m	2008	C3/C3.N14/C3.N15/C.U17	This study
50m-Sint-06	Stephanocoenia intersepta	50m	2008	C1	This study
50m-Sint-07	Stephanocoenia intersepta	50m	2008	C3/C3.N14/C3.N15/C.U17	This study
50m-Sint-09	Stephanocoenia intersepta	50m	2008	C1/C3/C3.N14/C3.N15/C.U17	This study
50m-Sint-10	Stephanocoenia intersepta	50m	2008	C3/C3.N14/C3.N15/C.U17	This study
50m-Sint-11	Stephanocoenia intersepta	50m	2008	C3/C3.N14/C3.N15/C.U17	This study
50m-Sint-P30	Stephanocoenia intersepta	50m	2008	C3/C3.N14/C3.N15/C.U17	This study
50m-Sint-P31	Stephanocoenia intersepta	50m	2008	C3/C3.N14/C3.N15/C.U17	This study
50m-Sint-P35	Stephanocoenia intersepta	50m	2008	C3/C3.N14/C3.N15/C.U17	This study
50m-Sint-P38	Stephanocoenia intersepta	50m	2008	C3/C3.N14/C3.N15/C.U17	This study
50m-Sint-12	Stephanocoenia intersepta	50m	2009	C3/C3.N14/C3.N15/C.U17	This study
50m-Sint-13	Stephanocoenia intersepta	50m	2009	C3/C3.N14/C3.N15/C.U17	This study
50m-Sint-14	Stephanocoenia intersepta	50m	2009	C3/C3.N14/C3.N15/C.U17	This study
50m-Sint-15	Stephanocoenia intersepta	50m	2009	C3/C3.N14/C3.N15/C.U17	This study
50m-Sint-16	Stephanocoenia intersepta	50m	2009	C3	This study
50m-Sint-17	Stephanocoenia intersepta	50m	2009	C3/C3.N14/C3.N15/C.U17	This study
50m-Sint-18	Stephanocoenia intersepta	50m	2009	C3/C3.N14/C3.N15/C.U17	This study
60m-Sint-01	Stephanocoenia intersepta	60m	2009	C1/C3	This study
60m-Sint-02	Stephanocoenia intersepta	60m	2009	C1/C3	This study
60m-Sint-03	Stephanocoenia intersepta	60m	2009	C1	This study
60m-Sint-04	Stephanocoenia intersepta	60m	2009	C3	This study
60m-Sint-05	Stephanocoenia intersepta	60m	2009	C3	This study
60m-Sint-06	Stephanocoenia intersepta	60m	2009	C3	This study
60m-Sint-07	Stephanocoenia intersepta	60m	2009	C3	This study
60m-Sint-08	Stephanocoenia intersepta	60m	2009	C1/C3	This study
60m-Sint-09	Stephanocoenia intersepta	60m	2009	C1/C3	This study
60m-Sint-DC5832	Stephanocoenia intersepta	60m	2013	C3	This study
60m-Sint-DC5833	Stephanocoenia intersepta	60m	2013	C3	This study
60m-Sint-DC5834	Stephanocoenia intersepta	60m	2013	C1	This study
60m-Sint-DC5835	Stephanocoenia intersepta	60m	2013	C1/C3	This study
60m-Sint-DC5836	Stephanocoenia intersepta	60m	2013	C3	This study
60m-Sint-DC5837	Stephanocoenia intersepta	60m	2013	C3	This study
60m-Sint-DC5838	Stephanocoenia intersepta	60m	2013	C3	This study
60m-Sint-DC5839	Stephanocoenia intersepta	60m	2013	C1	This study
60m-Sint-DC5840	Stephanocoenia intersepta	60m	2013	C3	This study
60m-Sint-DC5841	Stephanocoenia intersepta	60m	2013	C1	This study
60m-Sint-DC5842	Stephanocoenia intersepta	60m	2013	C3	This study
60m-Sint-DC5843	Stephanocoenia intersepta	60m	2013	C3	This study
60m-Sint-DC5844	Stephanocoenia intersepta	60m	2013	C1/C3	This study
60m-Sint-DC5845	Stephanocoenia intersepta	60m	2013	C1	This study
60m-Sint-DC5846	Stephanocoenia intersepta	60m	2013	C1	This study
